# Supplementary material for: Genomic and Transcriptomic Landscape and Evolutionary Dynamics of Heat Shock Proteins in Spotted Sea Bass (Lateolabrax maculatus) under Salinity Change and Alkalinity Stress
Source: Biology (Basel). 2022 Feb 23;11(3):353. doi: 10.3390/biology11030353 (PMC8945262; doi:10.3390/biology11030353)
Supplement: Supplementary file 1 [file biology-11-00353-s001.zip]

Archive with 10 entries (10 files):
- Figure S1. PCA for Salinity and Alkalinity.pdf
- Figure S2. Phylogeny of LmHsps.pdf
- Figure S3. PPI for Zebrafish and Human.pdf
- Table S1. Copy number.pdf
- Table S2. Gene feature.pdf
- Table S3. Diff Expression.xlsx
- Table S4. Trend analysis.xlsx
- Table S5. PPI pearson correlation.xlsx
- Table S6. PAML test-new.xlsx
- Table S7. BSM-PSS-new.pdf
