# Supplementary material for: Genomic and Transcriptomic Landscape and Evolutionary Dynamics of Heat Shock Proteins in Spotted Sea Bass (Lateolabrax maculatus) under Salinity Change and Alkalinity Stress
Source: Biology (Basel). 2022 Feb 23;11(3):353. doi: 10.3390/biology11030353 (PMC8945262; doi:10.3390/biology11030353)
Supplement: Supplementary file 1 [file biology-11-00353-s001.zip › Table S3. Diff Expression.xlsx]

## Sheet: FBSW-Gill
FW-vs-SW
id	FW1	FW2	FW3	SW1	SW2	SW3	FW1_CPM	FW2_CPM	FW3_CPM	SW1_CPM	SW2_CPM	SW3_CPM	FW_mean	SW_mean	log2(fc)	PValue	FDR
sHSP
LmCryaa	12	11	8	11	12	5	1.66	1.76	1.23	1.44	1.49	0.64	1.55	1.19	-0.381307	0.622126	0.900605
LmCryab	2	1	2	0	0	0	0.28	0.16	0.31	0	0	0	0.25	0.001	-7.96578	0.142042	0.465717
LmHspb6	16	7	35	12	17	18	2.22	1.12	5.39	1.57	2.11	2.31	2.91	1.99667	-0.543426	0.43371	0.785877
LmHspb15	0	0	0	0	0	0	0	0	0	0	0	0	0.001	0.001	0	1	1
LmHspb11	9	3	8	2	9	0	1.25	0.48	1.23	0.26	1.12	0	0.986667	0.46	-1.10093	0.385006	0.743637
LmHspb7L	0	0	0	0	0	0	0	0	0	0	0	0	0.001	0.001	0	1	1
LmHsp30L_10002822	0	0	0	0	0	0	0	0	0	0	0	0	0.001	0.001	0	1	1
LmHspb7	50	49	44	56	76	55	6.93	7.84	6.77	7.31	9.44	7.06	7.18	7.93667	0.144549	0.684402	0.925285
LmHsp30L_10013627	0	0	9	2	1	0	0	0	1.38	0.26	0.12	0	0.46	0.126667	-1.8606	0.455976	0.798887
LmHspb8	27	0	25	9	8	9	3.74	0	3.85	1.17	0.99	1.16	2.53	1.10667	-1.19292	0.230751	0.59079
LmHsp30L_10022466	0	0	0	0	0	0	0	0	0	0	0	0	0.001	0.001	0	1	1
LmHsp30L_10002821	0	0	0	0	0	0	0	0	0	0	0	0	0.001	0.001	0	1	1
HSP10/60
LmHspe1	423	488	421	461	357	315	58.64	78.12	64.78	60.14	44.35	40.45	67.18	48.3133	-0.47561	0.0257452	0.184729
LmHspd1	593	446	609	743	710	709	82.21	71.4	93.71	96.93	88.2	91.05	82.44	92.06	0.15923	0.381535	0.740419
LmTcp1	3922	3906	3955	4302	4162	3667	543.71	625.31	608.55	561.24	517.04	470.94	592.523	516.407	-0.198364	0.235909	0.596196
LmCct4	3066	3223	3191	3240	3237	3111	425.04	515.97	490.99	422.69	402.13	399.53	477.333	408.117	-0.226015	0.174533	0.51551
LmCct6a	2468	2555	2660	2981	3087	2455	342.14	409.03	409.29	388.9	383.49	315.29	386.82	362.56	-0.0934426	0.593891	0.888018
LmCct7	2256	1899	2242	2534	2452	2213	312.75	304.01	344.97	330.59	304.61	284.21	320.577	306.47	-0.0649236	0.697125	0.934133
LmCct3	3613	3427	3149	3351	3797	3673	500.87	548.63	484.53	437.17	471.7	471.71	511.343	460.193	-0.152052	0.350557	0.715111
LmCct5	2447	2246	2362	2724	2395	2449	339.23	359.56	363.44	355.37	297.53	314.52	354.077	322.473	-0.134882	0.417359	0.770312
LmCct2	1990	1768	1970	2352	2027	2213	275.88	283.04	303.12	306.84	251.81	284.21	287.347	280.953	-0.0324618	0.847783	1
HSP90
LmHsp90aa1.1	22	11	21	7	9	12	3.05	1.76	3.23	0.91	1.12	1.54	2.68	1.19	-1.17127	0.0729411	0.330332
LmHsp90ab1	29822	26667	26318	29450	29519	27681	4134.25	4269.13	4049.5	3842.07	3667.11	3554.97	4150.96	3688.05	-0.170587	0.281627	0.646531
LmHsp90aa1.2	300	204	228	250	316	296	41.59	32.66	35.08	32.62	39.26	38.01	36.4433	36.63	0.00737078	0.978885	1
LmHsp90b1	4195	2936	3371	4253	4039	3827	581.56	470.02	518.69	554.85	501.76	491.49	523.423	516.033	-0.020514	0.90358	1
LmTrap1	389	289	301	290	369	416	53.93	46.27	46.31	37.83	45.84	53.43	48.8367	45.7	-0.0957706	0.640224	0.900605
HSP70
LmHspa1.1	1	0	0	1	2	3	0.14	0	0	0.13	0.25	0.39	0.0466667	0.256667	2.45943	0.267776	0.634065
LmHspa1.2	1	6	0	0	0	0	0.14	0.96	0	0	0	0	0.366667	0.001	-8.51833	0.104498	0.399679
LmHspa1b	762	625	735	1115	1051	1007	105.64	100.06	113.09	145.46	130.56	129.33	106.263	135.117	0.346562	0.0413547	0.240929
LmHspa4a1	374	246	376	455	406	447	51.85	39.38	57.85	59.36	50.44	57.41	49.6933	55.7367	0.165574	0.424199	0.777298
LmHspa4a2	10	3	0	6	7	7	1.39	0.48	0	0.78	0.87	0.9	0.623333	0.85	0.447459	0.793085	0.97781
LmHspa5	3314	1931	2832	3763	3528	3795	459.42	309.13	435.75	490.92	438.28	487.38	401.433	472.193	0.234217	0.214583	0.570506
LmHspa8a	13196	16130	13512	13161	13176	11109	1829.37	2582.26	2079.07	1716.99	1636.84	1426.69	2163.57	1593.51	-0.441207	0.0157553	0.138843
LmHspa8b1	616	491	568	681	591	674	85.4	78.6	87.4	88.84	73.42	86.56	83.8	82.94	-0.0148822	0.936077	1
LmHspa8b2	616	491	568	681	591	674	85.4	78.6	87.4	88.84	73.42	86.56	83.8	82.94	-0.0148822	0.936077	1
LmHspa9	691	517	566	828	876	820	95.79	82.77	87.09	108.02	108.82	105.31	88.55	107.383	0.278206	0.106974	0.403841
LmHspa12a	23	15	19	31	51	42	3.19	2.4	2.92	4.04	6.34	5.39	2.83667	5.25667	0.889952	0.0630202	0.305054
LmHspa12b1	1	12	4	1	2	2	0.14	1.92	0.62	0.13	0.25	0.26	0.893333	0.213333	-2.06609	0.143572	0.468581
LmHspa12b2	35	27	36	33	49	42	4.85	4.32	5.54	4.31	6.09	5.39	4.90333	5.26333	0.102214	0.823509	0.992064
LmHspa13	113	44	97	102	151	152	15.67	7.04	14.93	13.31	18.76	19.52	12.5467	17.1967	0.454825	0.181668	0.526619
LmHspa14	303	240	331	316	338	324	42.01	38.42	50.93	41.23	41.99	41.61	43.7867	41.61	-0.0735613	0.716249	0.944658
LmHsc70	172	99	234	196	249	209	23.84	15.85	36.01	25.57	30.93	26.84	25.2333	27.78	0.138716	0.629992	0.900605
LmHyou1	689	397	599	831	973	926	95.52	63.56	92.17	108.41	120.87	118.92	83.75	116.067	0.470793	0.0171194	0.146362
HSP40
LmDnajc15	20	6	5	9	11	10	2.77	0.96	0.77	1.17	1.37	1.28	1.5	1.27333	-0.236352	0.797788	0.979935
LmDnajc9_10000949	293	345	280	275	342	224	40.62	55.23	43.08	35.88	42.49	28.77	46.31	35.7133	-0.374861	0.092747	0.375575
LmDnajc16L	119	60	87	135	147	150	16.5	9.61	13.39	17.61	18.26	19.26	13.1667	18.3767	0.480985	0.0911411	0.371883
LmDnajc8	432	332	412	547	452	504	59.89	53.15	63.39	71.36	56.15	64.73	58.81	64.08	0.123813	0.515804	0.837807
LmDnajc5gb	360	344	351	448	515	500	49.91	55.07	54.01	58.45	63.98	64.21	52.9967	62.2133	0.231322	0.203151	0.555229
LmDnajb12	24	27	53	44	52	97	3.33	4.32	8.16	5.74	6.46	12.46	5.27	8.22	0.641335	0.180365	0.524813
LmDnajc9_10009927	89	54	84	120	118	107	12.34	8.64	12.92	15.66	14.66	13.74	11.3	14.6867	0.378184	0.197979	0.550235
LmDnaja3a	421	227	268	304	304	306	58.36	36.34	41.24	39.66	37.77	39.3	45.3133	38.91	-0.219795	0.314252	0.682586
LmDnaja3b	98	66	61	98	69	94	13.59	10.57	9.39	12.79	8.57	12.07	11.1833	11.1433	-0.00516941	1	1
LmDnajc5b	0	85	30	0	50	0	0	13.61	4.62	0	6.21	0	6.07667	2.07	-1.55365	0.34991	0.71453
LmDnajb1a	80	31	64	57	71	97	11.09	4.96	9.85	7.44	8.82	12.46	8.63333	9.57333	0.149104	0.720893	0.946205
LmDnajc21	168	95	152	181	192	159	23.29	15.21	23.39	23.61	23.85	20.42	20.63	22.6267	0.13328	0.611021	0.897687
LmDnaja2a	690	386	540	678	636	731	95.66	61.79	83.09	88.45	79.01	93.88	80.18	87.1133	0.119651	0.554761	0.864592
LmDnajb5_10011595	0	0	0	0	0	2	0	0	0	0	0	0.26	0.001	0.0866667	6.43741	0.638304	0.900605
LmDnaja1	292	188	273	333	367	378	40.48	30.1	42.01	43.44	45.59	48.55	37.53	45.86	0.289192	0.16439	0.50035
LmDnajc11a	189	134	172	263	152	256	26.2	21.45	26.47	34.31	18.88	32.88	24.7067	28.69	0.215648	0.415457	0.768565
LmDnajb5_10016268	7	6	3	3	7	0	0.97	0.96	0.46	0.39	0.87	0	0.796667	0.42	-0.923587	0.460405	0.800435
LmDnajc17	124	104	163	114	146	115	17.19	16.65	25.08	14.87	18.14	14.77	19.64	15.9267	-0.302351	0.265791	0.632794
LmDnaja2b	498	412	364	580	586	703	69.04	65.96	56.01	75.67	72.8	90.28	63.67	79.5833	0.321853	0.0862934	0.360568
LmDnajb2	142	185	144	149	181	152	19.69	29.62	22.16	19.44	22.49	19.52	23.8233	20.4833	-0.217925	0.389832	0.746
LmDnajc10	483	292	297	541	637	657	66.96	46.75	45.7	70.58	79.13	84.38	53.1367	78.03	0.554321	0.00672817	0.0838023
LmDnajb13	441	435	463	527	492	555	61.14	69.64	71.24	68.75	61.12	71.28	67.34	67.05	-0.00622639	0.977614	1
LmDnajb11	190	117	146	258	282	282	26.34	18.73	22.46	33.66	35.03	36.22	22.51	34.97	0.635552	0.0041585	0.0620763
LmDnajc3a	809	552	634	492	602	573	112.15	88.37	97.55	64.19	74.79	73.59	99.3567	70.8567	-0.487713	0.00755641	0.0898383
LmDnajb6	630	485	426	581	520	582	87.34	77.64	65.55	75.8	64.6	74.74	76.8433	71.7133	-0.0996787	0.596581	0.889753
LmDnajc18	159	177	159	156	152	154	22.04	28.34	24.47	20.35	18.88	19.78	24.95	19.67	-0.343043	0.144953	0.471499
LmDnajb4	14	2	14	9	21	7	1.94	0.32	2.15	1.17	2.61	0.9	1.47	1.56	0.0857299	0.956922	1
LmDnajc11b	35	18	36	31	33	22	4.85	2.88	5.54	4.04	4.1	2.83	4.42333	3.65667	-0.274605	0.581752	0.884326
LmDnajb9a	2	5	5	5	2	1	0.28	0.8	0.77	0.65	0.25	0.13	0.616667	0.343333	-0.844881	0.493693	0.822849
LmDnajb9	0	0	0	0	0	0	0	0	0	0	0	0	0.001	0.001	0	1	1
LmDnajc5ga	24	16	8	29	69	56	3.33	2.56	1.23	3.78	8.57	7.19	2.37333	6.51333	1.45648	0.00809785	0.0937449
LmDnajb9b	22	0	22	21	23	20	3.05	0	3.39	2.74	2.86	2.57	2.14667	2.72333	0.343275	0.693469	0.931487
LmDnajc16	157	152	187	211	243	246	21.77	24.33	28.77	27.53	30.19	31.59	24.9567	29.77	0.254434	0.252069	0.616982
LmDnajc12	58	26	42	42	40	59	8.04	4.16	6.46	5.48	4.97	7.58	6.22	6.01	-0.0495496	0.916975	1
LmDnajc22	6	0	5	6	2	7	0.83	0	0.77	0.78	0.25	0.9	0.533333	0.643333	0.270529	0.919729	1
LmDnajc5a	46	56	52	60	37	70	6.38	8.97	8	7.83	4.6	8.99	7.78333	7.14	-0.124464	0.763115	0.965879
LmDnajc30b	61	80	72	87	84	113	8.46	12.81	11.08	11.35	10.44	14.51	10.7833	12.1	0.166204	0.601015	0.892526
LmDnajc24	159	135	124	172	171	174	22.04	21.61	19.08	22.44	21.24	22.35	20.91	22.01	0.0739661	0.76574	0.966024
LmDnajc13	731	341	452	711	1014	921	101.34	54.59	69.55	92.76	125.97	118.28	75.16	112.337	0.579792	0.0125709	0.121124
LmDnajc7_10011745	1429	1076	1370	1696	1847	1573	198.1	172.26	210.8	221.26	229.45	202.01	193.72	217.573	0.167529	0.327148	0.693703
LmDnajc28	19	31	10	18	10	22	2.63	4.96	1.54	2.35	1.24	2.83	3.04333	2.14	-0.508042	0.434052	0.786077
LmDnajc7_10011164	283	194	176	301	332	352	39.23	31.06	27.08	39.27	41.24	45.21	32.4567	41.9067	0.368665	0.0876263	0.363992
LmDnajc19	658	489	552	526	550	448	91.22	78.28	84.94	68.62	68.33	57.53	84.8133	64.8267	-0.387704	0.0318613	0.208006
LmDnajc4	783	633	862	898	1075	1191	108.55	101.34	132.63	117.15	133.55	152.96	114.173	134.553	0.236952	0.203464	0.555545
LmDnajc2	366	301	313	424	450	379	50.74	48.19	48.16	55.32	55.9	48.67	49.03	53.2967	0.120381	0.519852	0.840306
LmDnajc30	120	76	123	143	120	101	16.64	12.17	18.93	18.66	14.91	12.97	15.9133	15.5133	-0.0367274	0.917763	1
LmDnajc1	1200	1146	1194	1096	1066	930	166.36	183.46	183.72	142.98	132.43	119.44	177.847	131.617	-0.434292	0.0106026	0.109646
LmDnajc3b	200	141	110	177	215	206	27.73	22.57	16.93	23.09	26.71	26.46	22.41	25.42	0.181821	0.468722	0.802788
LmDnajc27	126	135	102	162	184	218	17.47	21.61	15.69	21.13	22.86	28	18.2567	23.9967	0.394411	0.115213	0.41866
LmDnajc3L	21	14	20	39	43	39	2.91	2.24	3.08	5.09	5.34	5.01	2.74333	5.14667	0.907708	0.050712	0.270573
HSP100
LmClpb	139	99	128	136	150	160	19.27	15.85	19.7	17.74	18.63	20.55	18.2733	18.9733	0.0542333	0.837858	0.999349
LmClpx	66	41	45	59	68	37	9.15	6.56	6.92	7.7	8.45	4.75	7.54333	6.96667	-0.114734	0.791363	0.976586
FW-vs-BW
id	FW1	FW2	FW3	BW1	BW2	BW3	FW1_CPM	FW2_CPM	FW3_CPM	BW1_CPM	BW2_CPM	BW3_CPM	FW_mean	BW_mean	log2(fc)	PValue	FDR
sHSP
LmCryaa	12	11	8	1	19	6	1.66	1.76	1.23	0.14	2.53	0.64	1.55	1.10333	-0.490399	0.637168	1
LmCryab	2	1	2	5	0	2	0.28	0.16	0.31	0.68	0	0.21	0.25	0.296667	0.246915	1	1
LmHspb6	16	7	35	22	22	20	2.22	1.12	5.39	3	2.93	2.14	2.91	2.69	-0.113413	0.887546	1
LmHspb15	0	0	0	0	0	0	0	0	0	0	0	0	0.001	0.001	0	1	1
LmHspb11	9	3	8	0	5	5	1.25	0.48	1.23	0	0.67	0.53	0.986667	0.4	-1.30256	0.278249	1
LmHspb7L	0	0	0	0	0	0	0	0	0	0	0	0	0.001	0.001	0	1	1
LmHsp30L_10002822	0	0	0	0	0	0	0	0	0	0	0	0	0.001	0.001	0	1	1
LmHspb7	50	49	44	30	71	108	6.93	7.84	6.77	4.09	9.47	11.54	7.18	8.36667	0.220669	0.609956	1
LmHsp30L_10013627	0	0	9	0	0	0	0	0	1.38	0	0	0	0.46	0.001	-8.84549	0.139097	1
LmHspb8	27	0	25	7	20	27	3.74	0	3.85	0.95	2.67	2.88	2.53	2.16667	-0.22366	0.835829	1
LmHsp30L_10022466	0	0	0	0	0	0	0	0	0	0	0	0	0.001	0.001	0	1	1
LmHsp30L_10002821	0	0	0	0	0	0	0	0	0	0	0	0	0.001	0.001	0	1	1
HSP10/60
LmHspe1	423	488	421	479	439	572	58.64	78.12	64.78	65.34	58.55	61.1	67.18	61.6633	-0.123619	0.52146	1
LmHspd1	593	446	609	511	604	732	82.21	71.4	93.71	69.7	80.56	78.19	82.44	76.15	-0.1145	0.545638	1
LmTcp1	3922	3906	3955	4388	4251	6177	543.71	625.31	608.55	598.53	567	659.8	592.523	608.443	0.0382509	0.820699	1
LmCct4	3066	3223	3191	3739	3219	4511	425.04	515.97	490.99	510	429.35	481.84	477.333	473.73	-0.0109321	0.950346	1
LmCct6a	2468	2555	2660	2662	2538	3409	342.14	409.03	409.29	363.1	338.52	364.13	386.82	355.25	-0.122828	0.4713	1
LmCct7	2256	1899	2242	2254	2490	3193	312.75	304.01	344.97	307.45	332.11	341.06	320.577	326.873	0.0280623	0.867489	1
LmCct3	3613	3427	3149	3600	3694	4972	500.87	548.63	484.53	491.04	492.7	531.08	511.343	504.94	-0.0181803	0.913138	1
LmCct5	2447	2246	2362	2799	2665	3167	339.23	359.56	363.44	381.79	355.46	338.28	354.077	358.51	0.0179516	0.914862	1
LmCct2	1990	1768	1970	2255	2302	2695	275.88	283.04	303.12	307.58	307.04	287.87	287.347	300.83	0.0661561	0.689853	1
HSP90
LmHsp90aa1.1	22	11	21	15	10	26	3.05	1.76	3.23	2.05	1.33	2.78	2.68	2.05333	-0.384265	0.556802	1
LmHsp90ab1	29822	26667	26318	31008	29200	38264	4134.25	4269.13	4049.5	4229.51	3894.68	4087.17	4150.96	4070.45	-0.0282556	0.861005	1
LmHsp90aa1.2	300	204	228	205	146	248	41.59	32.66	35.08	27.96	19.47	26.49	36.4433	24.64	-0.564653	0.0162059	0.610489
LmHsp90b1	4195	2936	3371	3742	3327	4592	581.56	470.02	518.69	510.41	443.75	490.49	523.423	481.55	-0.120293	0.483696	1
LmTrap1	389	289	301	357	342	423	53.93	46.27	46.31	48.7	45.62	45.18	48.8367	46.5	-0.070734	0.716337	1
HSP70
LmHspa1.1	1	0	0	8	3	2	0.14	0	0	1.09	0.4	0.21	0.0466667	0.566667	3.60204	0.0718577	0.948959
LmHspa1.2	1	6	0	2	0	0	0.14	0.96	0	0.27	0	0	0.366667	0.09	-2.02647	0.434053	1
LmHspa1b	762	625	735	443	578	567	105.64	100.06	113.09	60.43	77.09	60.56	106.263	66.0267	-0.686523	0.000230554	0.0454585
LmHspa4a1	374	246	376	293	374	540	51.85	39.38	57.85	39.97	49.88	57.68	49.6933	49.1767	-0.0150784	0.951973	1
LmHspa4a2	10	3	0	0	4	0	1.39	0.48	0	0	0.53	0	0.623333	0.176667	-1.81897	0.376765	1
LmHspa5	3314	1931	2832	2712	2830	3417	459.42	309.13	435.75	369.92	377.46	364.99	401.433	370.79	-0.114558	0.544743	1
LmHspa8a	13196	16130	13512	14578	13555	17716	1829.37	2582.26	2079.07	1988.45	1807.96	1892.33	2163.57	1896.25	-0.190265	0.292836	1
LmHspa8b1	616	491	568	627	695	796	85.4	78.6	87.4	85.52	92.7	85.02	83.8	87.7467	0.0663941	0.708908	1
LmHspa8b2	616	491	568	627	695	796	85.4	78.6	87.4	85.52	92.7	85.02	83.8	87.7467	0.0663941	0.708908	1
LmHspa9	691	517	566	655	714	904	95.79	82.77	87.09	89.34	95.23	96.56	88.55	93.71	0.0817107	0.645331	1
LmHspa12a	23	15	19	19	27	36	3.19	2.4	2.92	2.59	3.6	3.85	2.83667	3.34667	0.238528	0.683057	1
LmHspa12b1	1	12	4	1	0	0	0.14	1.92	0.62	0.14	0	0	0.893333	0.0466667	-4.25873	0.0286867	0.760322
LmHspa12b2	35	27	36	22	38	55	4.85	4.32	5.54	3	5.07	5.87	4.90333	4.64667	-0.0775667	0.90587	1
LmHspa13	113	44	97	77	115	117	15.67	7.04	14.93	10.5	15.34	12.5	12.5467	12.78	0.0265837	0.9534	1
LmHspa14	303	240	331	267	287	434	42.01	38.42	50.93	36.42	38.28	46.36	43.7867	40.3533	-0.117804	0.583667	1
LmHsc70	172	99	234	194	219	242	23.84	15.85	36.01	26.46	29.21	25.85	25.2333	27.1733	0.106861	0.711931	1
LmHyou1	689	397	599	477	636	726	95.52	63.56	92.17	65.06	84.83	77.55	83.75	75.8133	-0.143638	0.494214	1
HSP40
LmDnajc15	20	6	5	18	4	23	2.77	0.96	0.77	2.46	0.53	2.46	1.5	1.81667	0.276331	0.776851	1
LmDnajc9_10000949	293	345	280	329	289	454	40.62	55.23	43.08	44.88	38.55	48.49	46.31	43.9733	-0.0746949	0.731421	1
LmDnajc16L	119	60	87	135	134	135	16.5	9.61	13.39	18.41	17.87	14.42	13.1667	16.9	0.360133	0.237936	1
LmDnajc8	432	332	412	556	488	627	59.89	53.15	63.39	75.84	65.09	66.97	58.81	69.3	0.236794	0.205012	1
LmDnajc5gb	360	344	351	235	391	524	49.91	55.07	54.01	32.05	52.15	55.97	52.9967	46.7233	-0.181758	0.43302	1
LmDnajb12	24	27	53	55	34	90	3.33	4.32	8.16	7.5	4.53	9.61	5.27	7.21333	0.452863	0.356191	1
LmDnajc9_10009927	89	54	84	134	121	180	12.34	8.64	12.92	18.28	16.14	19.23	11.3	17.8833	0.662293	0.0239584	0.720852
LmDnaja3a	421	227	268	307	291	415	58.36	36.34	41.24	41.87	38.81	44.33	45.3133	41.67	-0.120927	0.593295	1
LmDnaja3b	98	66	61	92	107	130	13.59	10.57	9.39	12.55	14.27	13.89	11.1833	13.57	0.27907	0.369023	1
LmDnajc5b	0	85	30	0	0	0	0	13.61	4.62	0	0	0	6.07667	0.001	-12.5691	1.61689e-05	0.00633399
LmDnajb1a	80	31	64	78	66	105	11.09	4.96	9.85	10.64	8.8	11.22	8.63333	10.22	0.243406	0.530842	1
LmDnajc21	168	95	152	119	137	217	23.29	15.21	23.39	16.23	18.27	23.18	20.63	19.2267	-0.101635	0.719956	1
LmDnaja2a	690	386	540	553	575	855	95.66	61.79	83.09	75.43	76.69	91.33	80.18	81.15	0.0173487	0.936053	1
LmDnajb5_10011595	0	0	0	0	0	1	0	0	0	0	0	0.11	0.001	0.0366667	5.1964	1	1
LmDnaja1	292	188	273	193	286	319	40.48	30.1	42.01	26.33	38.15	34.07	37.53	32.85	-0.192151	0.415299	1
LmDnajc11a	189	134	172	203	190	316	26.2	21.45	26.47	27.69	25.34	33.75	24.7067	28.9267	0.2275	0.332365	1
LmDnajb5_10016268	7	6	3	4	1	2	0.97	0.96	0.46	0.55	0.13	0.21	0.796667	0.296667	-1.42513	0.212676	1
LmDnajc17	124	104	163	187	148	157	17.19	16.65	25.08	25.51	19.74	16.77	19.64	20.6733	0.0739761	0.80532	1
LmDnaja2b	498	412	364	495	552	806	69.04	65.96	56.01	67.52	73.63	86.09	63.67	75.7467	0.250569	0.193484	1
LmDnajb2	142	185	144	154	134	278	19.69	29.62	22.16	21.01	17.87	29.69	23.8233	22.8567	-0.0597603	0.84498	1
LmDnajc10	483	292	297	431	491	585	66.96	46.75	45.7	58.79	65.49	62.49	53.1367	62.2567	0.228521	0.274893	1
LmDnajb13	441	435	463	406	429	518	61.14	69.64	71.24	55.38	57.22	55.33	67.34	55.9767	-0.266638	0.147167	1
LmDnajb11	190	117	146	156	177	268	26.34	18.73	22.46	21.28	23.61	28.63	22.51	24.5067	0.122608	0.628539	1
LmDnajc3a	809	552	634	433	503	484	112.15	88.37	97.55	59.06	67.09	51.7	99.3567	59.2833	-0.74499	0.000111638	0.0263345
LmDnajb6	630	485	426	536	531	750	87.34	77.64	65.55	73.11	70.82	80.11	76.8433	74.68	-0.0411982	0.831315	1
LmDnajc18	159	177	159	97	154	186	22.04	28.34	24.47	13.23	20.54	19.87	24.95	17.88	-0.480693	0.072232	0.948959
LmDnajb4	14	2	14	17	20	8	1.94	0.32	2.15	2.32	2.67	0.85	1.47	1.94667	0.40519	0.640304	1
LmDnajc11b	35	18	36	7	45	26	4.85	2.88	5.54	0.95	6	2.78	4.42333	3.24333	-0.447657	0.508103	1
LmDnajb9a	2	5	5	7	7	9	0.28	0.8	0.77	0.95	0.93	0.96	0.616667	0.946667	0.618366	0.566649	1
LmDnajb9	0	0	0	0	0	0	0	0	0	0	0	0	0.001	0.001	0	1	1
LmDnajc5ga	24	16	8	36	28	48	3.33	2.56	1.23	4.91	3.73	5.13	2.37333	4.59	0.951579	0.0897807	0.978821
LmDnajb9b	22	0	22	18	35	7	3.05	0	3.39	2.46	4.67	0.75	2.14667	2.62667	0.291135	0.802744	1
LmDnajc16	157	152	187	174	186	207	21.77	24.33	28.77	23.73	24.81	22.11	24.9567	23.55	-0.0836982	0.728516	1
LmDnajc12	58	26	42	76	41	60	8.04	4.16	6.46	10.37	5.47	6.41	6.22	7.41667	0.253856	0.578	1
LmDnajc22	6	0	5	0	3	3	0.83	0	0.77	0	0.4	0.32	0.533333	0.24	-1.152	0.467899	1
LmDnajc5a	46	56	52	59	57	90	6.38	8.97	8	8.05	7.6	9.61	7.78333	8.42	0.113432	0.767811	1
LmDnajc30b	61	80	72	56	83	90	8.46	12.81	11.08	7.64	11.07	9.61	10.7833	9.44	-0.191944	0.593825	1
LmDnajc24	159	135	124	119	183	184	22.04	21.61	19.08	16.23	24.41	19.65	20.91	20.0967	-0.0572368	0.831483	1
LmDnajc13	731	341	452	509	764	768	101.34	54.59	69.55	69.43	101.9	82.03	75.16	84.4533	0.168189	0.487257	1
LmDnajc7_10011745	1429	1076	1370	1455	1748	1932	198.1	172.26	210.8	198.46	233.15	206.37	193.72	212.66	0.134576	0.443018	1
LmDnajc28	19	31	10	35	16	34	2.63	4.96	1.54	4.77	2.13	3.63	3.04333	3.51	0.205819	0.767693	1
LmDnajc7_10011164	283	194	176	196	301	304	39.23	31.06	27.08	26.73	40.15	32.47	32.4567	33.1167	0.0290426	0.913604	1
LmDnajc19	658	489	552	679	654	775	91.22	78.28	84.94	92.62	87.23	82.78	84.8133	87.5433	0.0457062	0.801921	1
LmDnajc4	783	633	862	762	883	1140	108.55	101.34	132.63	103.94	117.77	121.77	114.173	114.493	0.00403787	0.984276	1
LmDnajc2	366	301	313	370	381	544	50.74	48.19	48.16	50.47	50.82	58.11	49.03	53.1333	0.115952	0.544057	1
LmDnajc30	120	76	123	159	142	97	16.64	12.17	18.93	21.69	18.94	10.36	15.9133	16.9967	0.0950158	0.786685	1
LmDnajc1	1200	1146	1194	1144	1083	1478	166.36	183.46	183.72	156.04	144.45	157.87	177.847	152.787	-0.219115	0.193794	1
LmDnajc3b	200	141	110	77	130	240	27.73	22.57	16.93	10.5	17.34	25.64	22.41	17.8267	-0.330106	0.323333	1
LmDnajc27	126	135	102	175	234	140	17.47	21.61	15.69	23.87	31.21	14.95	18.2567	23.3433	0.354587	0.242254	1
LmDnajc3L	21	14	20	69	39	38	2.91	2.24	3.08	9.41	5.2	4.06	2.74333	6.22333	1.18176	0.0249851	0.731553
HSP100
LmClpb	139	99	128	133	154	164	19.27	15.85	19.7	18.14	20.54	17.52	18.2733	18.7333	0.0358678	0.900083	1
LmClpx	66	41	45	74	43	43	9.15	6.56	6.92	10.09	5.74	4.59	7.54333	6.80667	-0.148254	0.745215	1

## Sheet: ALK-Gill
0h-vs-12h
id	alk_0h1	alk_0h2	alk_0h3	alk_12h1	alk_12h2	alk_12h3	alk_0h1_CPM	alk_0h2_CPM	alk_0h3_CPM	alk_12h1_CPM	alk_12h2_CPM	alk_12h3_CPM	alk_0h_mean	alk_12h_mean	log2(fc)	PValue	FDR
sHSP
LmCryaa	10	2	8	10	6	11	1.21	0.22	1.09	1.22	0.68	1.15	0.84	1.01667	0.275386	0.741982	0.983558
LmCryab	0	1	1	0	3	4	0	0.11	0.14	0	0.34	0.42	0.0833333	0.253333	1.60407	0.347557	0.794998
LmHspb6	22	62	34	5	27	39	2.67	6.76	4.64	0.61	3.08	4.09	4.69	2.59333	-0.85478	0.164073	0.614908
LmHspb15	0	0	0	0	0	0	0	0	0	0	0	0	0.001	0.001	0	1	1
LmHspb11	5	9	2	8	6	0	0.61	0.98	0.27	0.98	0.68	0	0.62	0.553333	-0.164119	0.923374	1
LmHspb7L	0	2	6	0	0	0	0	0.22	0.82	0	0	0	0.346667	0.001	-8.43741	0.0553739	0.398983
LmHsp30L_10002822	0	0	0	0	0	0	0	0	0	0	0	0	0.001	0.001	0	1	1
LmHspb7	46	61	53	55	86	43	5.58	6.65	7.24	6.7	9.81	4.51	6.49	7.00667	0.11051	0.792001	0.997272
LmHsp30L_10013627	4	3	0	0	0	1	0.49	0.33	0	0	0	0.1	0.273333	0.0333333	-3.03562	0.203639	0.661979
LmHspb8	15	24	11	15	11	13	1.82	2.62	1.5	1.83	1.25	1.36	1.98	1.48	-0.419903	0.462618	0.85863
LmHsp30L_10022466	0	0	0	0	0	0	0	0	0	0	0	0	0.001	0.001	0	1	1
LmHsp30L_10002821	0	0	0	0	0	0	0	0	0	0	0	0	0.001	0.001	0	1	1
HSP10/60
LmHspe1	474	473	451	463	374	464	57.48	51.55	61.57	56.44	42.65	48.61	56.8667	49.2333	-0.207948	0.264982	0.725053
LmHspd1	854	950	799	740	786	976	103.56	103.53	109.08	90.21	89.63	102.26	105.39	94.0333	-0.164494	0.313063	0.769382
LmTcp1	4536	4200	3762	3647	3358	4468	550.07	457.7	513.59	444.58	382.92	468.11	507.12	431.87	-0.23173	0.153181	0.605522
LmCct4	3343	2387	2723	2539	2059	2492	405.4	260.13	371.75	309.51	234.79	261.09	345.76	268.463	-0.365046	0.0597544	0.413722
LmCct6a	3910	4238	3434	3046	4016	4463	474.15	461.84	468.81	371.32	457.96	467.59	468.267	432.29	-0.115331	0.471905	0.863817
LmCct7	2803	2696	2354	2383	2207	2835	339.91	293.8	321.37	290.5	251.67	297.02	318.36	279.73	-0.186624	0.239394	0.70621
LmCct3	3964	3570	3340	3019	2759	3783	480.7	389.04	455.98	368.03	314.62	396.35	441.907	359.667	-0.297081	0.074229	0.456968
LmCct5	3481	3558	2963	3328	2985	3574	422.13	387.74	404.51	405.7	340.39	374.45	404.793	373.513	-0.116026	0.456814	0.85389
LmCct2	1989	1917	1696	1537	1617	2166	241.2	208.91	231.54	187.37	184.39	226.93	227.217	199.563	-0.187222	0.254919	0.714982
HSP90
LmHsp90aa1.1	13	22	8	14	12	22	1.58	2.4	1.09	1.71	1.37	2.3	1.69	1.79333	0.0856204	0.906545	1
LmHsp90ab1	40584	34939	36943	39325	40199	49824	4921.51	3807.51	5043.5	4793.88	4584.01	5220.07	4590.84	4865.99	0.0839742	0.61367	0.925619
LmHsp90aa1.2	486	960	369	546	616	548	58.94	104.62	50.38	66.56	70.24	57.41	71.3133	64.7367	-0.139589	0.569359	0.920139
LmHsp90b1	6366	8536	5446	7384	7725	9392	771.99	930.22	743.49	900.14	880.91	984	815.233	921.683	0.177058	0.26925	0.729458
LmTrap1	343	469	364	369	446	478	41.59	51.11	49.69	44.98	50.86	50.08	47.4633	48.64	0.0353298	0.851721	1
HSP70
LmHspa1.1	3	1	2	9	1	5	0.36	0.11	0.27	1.1	0.11	0.52	0.246667	0.576667	1.22517	0.272492	0.731944
LmHspa1.2	0	0	1	0	4	0	0	0	0.14	0	0.46	0	0.0466667	0.153333	1.71621	0.586728	0.923241
LmHspa1b	539	755	469	803	1007	975	65.36	82.28	64.03	97.89	114.83	102.15	70.5567	104.957	0.572939	0.00119703	0.0536628
LmHspa4a1	433	723	488	570	597	723	52.51	78.79	66.62	69.49	68.08	75.75	65.9733	71.1067	0.108102	0.571919	0.921757
LmHspa4a2	1	9	8	12	4	8	0.12	0.98	1.09	1.46	0.46	0.84	0.73	0.92	0.333737	0.805454	1
LmHspa5	4885	6087	4447	4946	4735	6210	592.39	663.34	607.11	602.94	539.95	650.62	620.947	597.837	-0.054718	0.727324	0.976413
LmHspa8a	19996	19866	18730	18863	17329	20011	2424.86	2164.92	2557.04	2299.48	1976.08	2096.56	2382.27	2124.04	-0.165528	0.29049	0.749743
LmHspa8b1	714	656	484	765	826	897	86.58	71.49	66.08	93.26	94.19	93.98	74.7167	93.81	0.328312	0.0582145	0.408508
LmHspa8b2	714	656	484	765	826	897	86.58	71.49	66.08	93.26	94.19	93.98	74.7167	93.81	0.328312	0.0582145	0.408508
LmHspa9	809	1109	774	996	1027	1047	98.11	120.85	105.67	121.42	117.11	109.69	108.21	116.073	0.101203	0.546045	0.907343
LmHspa12a	18	36	12	13	56	56	2.18	3.92	1.64	1.58	6.39	5.87	2.58	4.61333	0.838438	0.150823	0.60334
LmHspa12b1	3	3	0	0	3	1	0.36	0.33	0	0	0.34	0.1	0.23	0.146667	-0.649093	0.835781	1
LmHspa12b2	25	26	19	44	53	41	3.03	2.83	2.59	5.36	6.04	4.3	2.81667	5.23333	0.893741	0.0277819	0.295853
LmHspa13	90	114	73	68	64	76	10.91	12.42	9.97	8.29	7.3	7.96	11.1	7.85	-0.499795	0.0891956	0.485487
LmHspa14	251	289	199	264	242	286	30.44	31.49	27.17	32.18	27.6	29.96	29.7	29.9133	0.0103258	0.970162	1
LmHsc70	310	287	291	340	348	343	37.59	31.28	39.73	41.45	39.68	35.94	36.2	39.0233	0.108347	0.580366	0.92184
LmHyou1	925	1348	880	997	1057	1464	112.17	146.9	120.14	121.54	120.53	153.38	126.403	131.817	0.0604983	0.73888	0.98249
HSP40
LmDnajc15	16	31	24	19	10	25	1.94	3.38	3.28	2.32	1.14	2.62	2.86667	2.02667	-0.500265	0.367892	0.804367
LmDnajc9_10000949	251	325	250	206	211	276	30.44	35.42	34.13	25.11	24.06	28.92	33.33	26.03	-0.356646	0.084333	0.476589
LmDnajc16L	125	158	110	118	148	162	15.16	17.22	15.02	14.38	16.88	16.97	15.8	16.0767	0.0250438	0.930683	1
LmDnajc8	588	767	618	686	916	830	71.31	83.58	84.37	83.63	104.45	86.96	79.7533	91.68	0.201062	0.251223	0.711853
LmDnajc5gb	444	669	427	460	604	732	53.84	72.9	58.29	56.08	68.88	76.69	61.6767	67.2167	0.124094	0.527097	0.897787
LmDnajb12	12	54	32	54	57	46	1.46	5.88	4.37	6.58	6.5	4.82	3.90333	5.96667	0.612219	0.217141	0.681697
LmDnajc9_10009927	190	202	166	132	128	265	23.04	22.01	22.66	16.09	14.6	27.76	22.57	19.4833	-0.212166	0.446238	0.846135
LmDnaja3a	293	316	273	336	436	454	35.53	34.44	37.27	40.96	49.72	47.57	35.7467	46.0833	0.366436	0.0501247	0.384386
LmDnaja3b	82	120	103	81	118	83	9.94	13.08	14.06	9.87	13.46	8.7	12.36	10.6767	-0.211217	0.49252	0.874208
LmDnajc5b	0	0	0	0	27	0	0	0	0	0	3.08	0	0.001	1.02667	10.0038	0.0203278	0.255448
LmDnajb1a	118	132	67	156	134	179	14.31	14.38	9.15	19.02	15.28	18.75	12.6133	17.6833	0.487441	0.080349	0.469366
LmDnajc21	256	399	297	352	326	339	31.04	43.48	40.55	42.91	37.17	35.52	38.3567	38.5333	0.00662964	0.981847	1
LmDnaja2a	730	1151	782	852	890	992	88.53	125.43	106.76	103.86	101.49	103.93	106.907	103.093	-0.0524008	0.768267	0.989056
LmDnajb5_10011595	1	2	0	0	0	0	0.12	0.22	0	0	0	0	0.113333	0.001	-6.82443	0.362944	0.803671
LmDnaja1	303	599	276	409	492	525	36.74	65.28	37.68	49.86	56.1	55	46.5667	53.6533	0.20437	0.378773	0.810897
LmDnajc11a	277	367	232	293	288	398	33.59	39.99	31.67	35.72	32.84	41.7	35.0833	36.7533	0.0670893	0.74888	0.983558
LmDnajb5_10016268	12	3	0	8	2	4	1.46	0.33	0	0.98	0.23	0.42	0.596667	0.543333	-0.135088	1	1
LmDnajc17	182	207	136	145	212	198	22.07	22.56	18.57	17.68	24.18	20.74	21.0667	20.8667	-0.0137619	0.963256	1
LmDnaja2b	467	726	389	477	627	749	56.63	79.12	53.11	58.15	71.5	78.47	62.9533	69.3733	0.140098	0.495762	0.877393
LmDnajb2	164	126	112	187	207	266	19.89	13.73	15.29	22.8	23.6	27.87	16.3033	24.7567	0.60265	0.0134303	0.21376
LmDnajc10	499	592	494	464	413	564	60.51	64.51	67.44	56.56	47.1	59.09	64.1533	54.25	-0.241901	0.170406	0.62437
LmDnajb13	676	903	567	732	732	785	81.98	98.41	77.41	89.23	83.47	82.24	85.9333	84.98	-0.0160945	0.926317	1
LmDnajb11	370	510	327	400	352	394	44.87	55.58	44.64	48.76	40.14	41.28	48.3633	43.3933	-0.15644	0.413218	0.838169
LmDnajc3a	851	1120	868	1024	1142	1106	103.2	122.05	118.5	124.83	130.23	115.88	114.583	123.647	0.109826	0.505052	0.885161
LmDnajb6	414	643	472	412	428	475	50.2	70.07	64.44	50.22	48.81	49.77	61.57	49.6	-0.311887	0.0939498	0.498343
LmDnajc18	190	211	153	178	216	220	23.04	22.99	20.89	21.7	24.63	23.05	22.3067	23.1267	0.0520824	0.817484	1
LmDnajb4	6	18	4	13	39	16	0.73	1.96	0.55	1.58	4.45	1.68	1.08	2.57	1.25074	0.0789655	0.467114
LmDnajc11b	29	32	24	23	36	55	3.52	3.49	3.28	2.8	4.11	5.76	3.43	4.22333	0.300174	0.514136	0.890714
LmDnajb9a	7	6	4	16	5	3	0.85	0.65	0.55	1.95	0.57	0.31	0.683333	0.943333	0.465178	0.609741	0.925619
LmDnajb9	0	0	1	0	0	0	0	0	0.14	0	0	0	0.0466667	0.001	-5.54432	1	1
LmDnajc5ga	35	36	22	72	77	45	4.24	3.92	3	8.78	8.78	4.71	3.72	7.42333	0.996765	0.0148193	0.222877
LmDnajb9b	33	82	34	65	29	27	4	8.94	4.64	7.92	3.31	2.83	5.86	4.68667	-0.322338	0.512942	0.890005
LmDnajc16	296	243	167	271	289	350	35.9	26.48	22.8	33.04	32.96	36.67	28.3933	34.2233	0.269428	0.229636	0.699616
LmDnajc12	61	131	78	82	104	117	7.4	14.28	10.65	10	11.86	12.26	10.7767	11.3733	0.0777441	0.808351	1
LmDnajc22	0	7	2	2	5	7	0	0.76	0.27	0.24	0.57	0.73	0.343333	0.513333	0.580286	0.706901	0.96707
LmDnajc5a	19	14	17	16	20	14	2.3	1.53	2.32	1.95	2.28	1.47	2.05	1.9	-0.109624	0.86432	1
LmDnajc30b	58	65	55	76	59	99	7.03	7.08	7.51	9.26	6.73	10.37	7.20667	8.78667	0.285984	0.383273	0.815277
LmDnajc24	183	334	234	271	286	280	22.19	36.4	31.95	33.04	32.61	29.34	30.18	31.6633	0.0692203	0.772589	0.990291
LmDnajc13	853	1037	774	955	943	1163	103.44	113.01	105.67	116.42	107.53	121.85	107.373	115.267	0.10234	0.528267	0.898562
LmDnajc7_10011745	1645	2419	1449	1646	1945	1973	199.48	263.61	197.82	200.65	221.79	206.71	220.303	209.717	-0.0710498	0.6781	0.951358
LmDnajc28	23	27	21	26	36	17	2.79	2.94	2.87	3.17	4.11	1.78	2.86667	3.02	0.0751744	0.902846	1
LmDnajc7_10011164	482	445	406	402	553	503	58.45	48.49	55.43	49.01	63.06	52.7	54.1233	54.9233	0.0211685	0.911467	1
LmDnajc19	715	836	724	841	821	878	86.71	91.1	98.84	102.52	93.62	91.99	92.2167	96.0433	0.058658	0.722828	0.97421
LmDnajc4	922	1294	942	1039	1185	1217	111.81	141.01	128.6	126.66	135.13	127.51	127.14	129.767	0.0295019	0.861247	1
LmDnajc2	466	700	449	536	473	574	56.51	76.28	61.3	65.34	53.94	60.14	64.6967	59.8067	-0.113385	0.545088	0.90699
LmDnajc30	63	100	47	110	103	107	7.64	10.9	6.42	13.41	11.75	11.21	8.32	12.1233	0.543131	0.0840908	0.476233
LmDnajc1	1179	1097	924	976	1053	1127	142.97	119.55	126.15	118.98	120.08	118.08	129.557	119.047	-0.122056	0.452024	0.850356
LmDnajc3b	327	459	323	387	317	476	39.65	50.02	44.1	47.18	36.15	49.87	44.59	44.4	-0.00616052	0.979304	1
LmDnajc27	142	197	119	113	177	200	17.22	21.47	16.25	13.78	20.18	20.95	18.3133	18.3033	-0.000787999	1	1
LmDnajc3L	53	101	65	78	85	99	6.43	11.01	8.87	9.51	9.69	10.37	8.77	9.85667	0.168523	0.603548	0.925619
HSP100
LmClpb	110	148	101	127	123	171	13.34	16.13	13.79	15.48	14.03	17.92	14.42	15.81	0.132766	0.606992	0.925619
LmClpx	61	110	29	57	56	76	7.4	11.99	3.96	6.95	6.39	7.96	7.78333	7.1	-0.132569	0.751857	0.983985
0h-vs-24h
id	alk_0h1	alk_0h2	alk_0h3	alk_24h1	alk_24h2	alk_24h3	alk_0h1_CPM	alk_0h2_CPM	alk_0h3_CPM	alk_24h1_CPM	alk_24h2_CPM	alk_24h3_CPM	alk_0h_mean	alk_24h_mean	log2(fc)	PValue	FDR
sHSP
LmCryaa	10	2	8	10	3	5	1.21	0.22	1.09	1.3	0.36	0.56	0.84	0.74	-0.182864	0.859295	1
LmCryab	0	1	1	14	3	4	0	0.11	0.14	1.82	0.36	0.45	0.0833333	0.876667	3.39506	0.00917394	0.120049
LmHspb6	22	62	34	26	40	24	2.67	6.76	4.64	3.38	4.74	2.68	4.69	3.6	-0.381591	0.40908	0.754164
LmHspb15	0	0	0	0	0	0	0	0	0	0	0	0	0.001	0.001	0	1	1
LmHspb11	5	9	2	4	4	3	0.61	0.98	0.27	0.52	0.47	0.34	0.62	0.443333	-0.483876	0.596243	0.877118
LmHspb7L	0	2	6	0	0	0	0	0.22	0.82	0	0	0	0.346667	0.001	-8.43741	0.0675603	0.328745
LmHsp30L_10002822	0	0	0	0	0	0	0	0	0	0	0	0	0.001	0.001	0	1	1
LmHspb7	46	61	53	47	62	60	5.58	6.65	7.24	6.1	7.34	6.71	6.49	6.71667	0.049527	0.894737	1
LmHsp30L_10013627	4	3	0	0	0	0	0.49	0.33	0	0	0	0	0.273333	0.001	-8.09452	0.0725827	0.339979
LmHspb8	15	24	11	8	29	36	1.82	2.62	1.5	1.04	3.44	4.02	1.98	2.83333	0.517	0.371412	0.724059
LmHsp30L_10022466	0	0	0	0	0	0	0	0	0	0	0	0	0.001	0.001	0	1	1
LmHsp30L_10002821	0	0	0	0	0	0	0	0	0	0	0	0	0.001	0.001	0	1	1
HSP10/60
LmHspe1	474	473	451	358	269	223	57.48	51.55	61.57	46.48	31.86	24.92	56.8667	34.42	-0.724336	0.00266326	0.0593804
LmHspd1	854	950	799	630	743	667	103.56	103.53	109.08	81.79	88.01	74.54	105.39	81.4467	-0.37181	0.0407752	0.255033
LmTcp1	4536	4200	3762	3656	3470	3428	550.07	457.7	513.59	474.63	411.04	383.09	507.12	422.92	-0.261942	0.140984	0.465512
LmCct4	3343	2387	2723	2152	1950	1888	405.4	260.13	371.75	279.38	230.99	210.99	345.76	240.453	-0.524014	0.0118764	0.138171
LmCct6a	3910	4238	3434	3315	3965	3490	474.15	461.84	468.81	430.36	469.67	390.02	468.267	430.017	-0.122938	0.472457	0.800728
LmCct7	2803	2696	2354	2324	2352	2504	339.91	293.8	321.37	301.71	278.61	279.83	318.36	286.717	-0.151033	0.37632	0.728522
LmCct3	3964	3570	3340	2729	3025	2832	480.7	389.04	455.98	354.29	358.33	316.49	441.907	343.037	-0.365379	0.0380326	0.245823
LmCct5	3481	3558	2963	3090	2843	2838	422.13	387.74	404.51	401.15	336.77	317.16	404.793	351.693	-0.202868	0.249617	0.607146
LmCct2	1989	1917	1696	1667	1582	1543	241.2	208.91	231.54	216.42	187.4	172.44	227.217	192.087	-0.242311	0.175564	0.513902
HSP90
LmHsp90aa1.1	13	22	8	13	17	22	1.58	2.4	1.09	1.69	2.01	2.46	1.69	2.05333	0.280945	0.635486	0.890416
LmHsp90ab1	40584	34939	36943	41387	47865	44335	4921.51	3807.51	5043.5	5373	5669.84	4954.6	4590.84	5332.48	0.216048	0.234655	0.591313
LmHsp90aa1.2	486	960	369	500	318	398	58.94	104.62	50.38	64.91	37.67	44.48	71.3133	49.02	-0.540801	0.058425	0.306637
LmHsp90b1	6366	8536	5446	5203	5087	4745	771.99	930.22	743.49	675.47	602.58	530.27	815.233	602.773	-0.435597	0.0172144	0.166609
LmTrap1	343	469	364	350	406	424	41.59	51.11	49.69	45.44	48.09	47.38	47.4633	46.97	-0.0150738	0.943596	1
HSP70
LmHspa1.1	3	1	2	2	1	1	0.36	0.11	0.27	0.26	0.12	0.11	0.246667	0.163333	-0.594744	0.8052	0.982194
LmHspa1.2	0	0	1	0	0	0	0	0	0.14	0	0	0	0.0466667	0.001	-5.54432	1	1
LmHspa1b	539	755	469	781	826	913	65.36	82.28	64.03	101.39	97.84	102.03	70.5567	100.42	0.509192	0.00743753	0.107457
LmHspa4a1	433	723	488	420	579	477	52.51	78.79	66.62	54.53	68.59	53.31	65.9733	58.81	-0.165822	0.442886	0.774903
LmHspa4a2	1	9	8	14	2	2	0.12	0.98	1.09	1.82	0.24	0.22	0.73	0.76	0.058103	1	1
LmHspa5	4885	6087	4447	2975	3116	2945	592.39	663.34	607.11	386.22	369.11	329.11	620.947	361.48	-0.780554	5.94821e-06	0.00092947
LmHspa8a	19996	19866	18730	16968	17907	16701	2424.86	2164.92	2557.04	2202.84	2121.17	1866.4	2382.27	2063.47	-0.207266	0.232648	0.590332
LmHspa8b1	714	656	484	681	563	604	86.58	71.49	66.08	88.41	66.69	67.5	74.7167	74.2	-0.0100109	0.962153	1
LmHspa8b2	714	656	484	681	563	604	86.58	71.49	66.08	88.41	66.69	67.5	74.7167	74.2	-0.0100109	0.962153	1
LmHspa9	809	1109	774	958	1081	1026	98.11	120.85	105.67	124.37	128.05	114.66	108.21	122.36	0.177298	0.335967	0.693529
LmHspa12a	18	36	12	35	30	66	2.18	3.92	1.64	4.54	3.55	7.38	2.58	5.15667	0.999068	0.0423461	0.25954
LmHspa12b1	3	3	0	0	1	1	0.36	0.33	0	0	0.12	0.11	0.23	0.0766667	-1.58496	0.436685	0.769607
LmHspa12b2	25	26	19	40	27	32	3.03	2.83	2.59	5.19	3.2	3.58	2.81667	3.99	0.5024	0.254053	0.612806
LmHspa13	90	114	73	49	82	74	10.91	12.42	9.97	6.36	9.71	8.27	11.1	8.11333	-0.452193	0.149905	0.478868
LmHspa14	251	289	199	134	198	182	30.44	31.49	27.17	17.4	23.45	20.34	29.7	20.3967	-0.54213	0.0187649	0.173426
LmHsc70	310	287	291	301	268	288	37.59	31.28	39.73	39.08	31.75	32.19	36.2	34.34	-0.0760997	0.728565	0.943938
LmHyou1	925	1348	880	684	945	1039	112.17	146.9	120.14	88.8	111.94	116.11	126.403	105.617	-0.259197	0.191063	0.537086
HSP40
LmDnajc15	16	31	24	3	5	4	1.94	3.38	3.28	0.39	0.59	0.45	2.86667	0.476667	-2.58832	4.3043e-05	0.00414707
LmDnajc9_10000949	251	325	250	232	172	216	30.44	35.42	34.13	30.12	20.37	24.14	33.33	24.8767	-0.422028	0.0670968	0.327729
LmDnajc16L	125	158	110	126	138	154	15.16	17.22	15.02	16.36	16.35	17.21	15.8	16.64	0.0747309	0.779875	0.96884
LmDnajc8	588	767	618	630	669	604	71.31	83.58	84.37	81.79	79.25	67.5	79.7533	76.18	-0.0661325	0.728875	0.943964
LmDnajc5gb	444	669	427	520	625	739	53.84	72.9	58.29	67.51	74.03	82.59	61.6767	74.71	0.276577	0.168994	0.506465
LmDnajb12	12	54	32	46	72	70	1.46	5.88	4.37	5.97	8.53	7.82	3.90333	7.44	0.930596	0.0483513	0.278357
LmDnajc9_10009927	190	202	166	84	90	60	23.04	22.01	22.66	10.91	10.66	6.71	22.57	9.42667	-1.25959	4.27363e-06	0.0007497
LmDnaja3a	293	316	273	343	401	405	35.53	34.44	37.27	44.53	47.5	45.26	35.7467	45.7633	0.356383	0.069601	0.333768
LmDnaja3b	82	120	103	75	114	87	9.94	13.08	14.06	9.74	13.5	9.72	12.36	10.9867	-0.169925	0.578845	0.870984
LmDnajc5b	0	0	0	97	0	0	0	0	0	12.59	0	0	0.001	4.19667	12.035	0.00104357	0.0337038
LmDnajb1a	118	132	67	123	110	161	14.31	14.38	9.15	15.97	13.03	17.99	12.6133	15.6633	0.312442	0.290126	0.653055
LmDnajc21	256	399	297	290	238	344	31.04	43.48	40.55	37.65	28.19	38.44	38.3567	34.76	-0.142049	0.536643	0.846385
LmDnaja2a	730	1151	782	752	891	905	88.53	125.43	106.76	97.63	105.54	101.14	106.907	101.437	-0.0757726	0.69696	0.928498
LmDnajb5_10011595	1	2	0	0	0	0	0.12	0.22	0	0	0	0	0.113333	0.001	-6.82443	0.35054	0.707832
LmDnaja1	303	599	276	376	515	558	36.74	65.28	37.68	48.81	61	62.36	46.5667	57.39	0.301502	0.22615	0.582607
LmDnajc11a	277	367	232	249	259	276	33.59	39.99	31.67	32.33	30.68	30.84	35.0833	31.2833	-0.165392	0.433001	0.765949
LmDnajb5_10016268	12	3	0	0	7	2	1.46	0.33	0	0	0.83	0.22	0.596667	0.35	-0.76957	0.645509	0.897037
LmDnajc17	182	207	136	188	181	169	22.07	22.56	18.57	24.41	21.44	18.89	21.0667	21.58	0.0347328	0.898494	1
LmDnaja2b	467	726	389	537	648	704	56.63	79.12	53.11	69.72	76.76	78.67	62.9533	75.05	0.253569	0.224597	0.579734
LmDnajb2	164	126	112	132	170	200	19.89	13.73	15.29	17.14	20.14	22.35	16.3033	19.8767	0.285909	0.269645	0.630777
LmDnajc10	499	592	494	360	413	489	60.51	64.51	67.44	46.74	48.92	54.65	64.1533	50.1033	-0.356618	0.0634943	0.317899
LmDnajb13	676	903	567	707	731	726	81.98	98.41	77.41	91.79	86.59	81.13	85.9333	86.5033	0.00953787	0.964444	1
LmDnajb11	370	510	327	313	252	325	44.87	55.58	44.64	40.63	29.85	36.32	48.3633	35.6	-0.442036	0.0381634	0.24604
LmDnajc3a	851	1120	868	1024	1142	1106	103.2	122.05	118.5	124.83	130.23	115.88	114.583	123.647	0.109826	0.505052	0.885161
LmDnajb6	414	643	472	446	447	471	50.2	70.07	64.44	57.9	52.95	52.64	61.57	54.4967	-0.17606	0.38631	0.73708
LmDnajc18	190	211	153	198	254	281	23.04	22.99	20.89	25.71	30.09	31.4	22.3067	29.0667	0.381891	0.0867757	0.369243
LmDnajb4	6	18	4	12	24	5	0.73	1.96	0.55	1.56	2.84	0.56	1.08	1.65333	0.614346	0.45643	0.787102
LmDnajc11b	29	32	24	22	49	44	3.52	3.49	3.28	2.86	5.8	4.92	3.43	4.52667	0.40024	0.345534	0.705012
LmDnajb9a	7	6	4	0	6	8	0.85	0.65	0.55	0	0.71	0.89	0.683333	0.533333	-0.357552	0.745665	0.951266
LmDnajb9	0	0	1	0	0	0	0	0	0.14	0	0	0	0.0466667	0.001	-5.54432	1	1
LmDnajc5ga	35	36	22	65	82	76	4.24	3.92	3	8.44	9.71	8.49	3.72	8.88	1.25526	0.00038973	0.0186299
LmDnajb9b	33	82	34	38	45	40	4	8.94	4.64	4.93	5.33	4.47	5.86	4.91	-0.255178	0.546275	0.853954
LmDnajc16	296	243	167	263	296	383	35.9	26.48	22.8	34.14	35.06	42.8	28.3933	37.3333	0.394912	0.0960268	0.387743
LmDnajc12	61	131	78	68	81	104	7.4	14.28	10.65	8.83	9.59	11.62	10.7767	10.0133	-0.105989	0.757439	0.957584
LmDnajc22	0	7	2	3	7	5	0	0.76	0.27	0.39	0.83	0.56	0.343333	0.593333	0.789233	0.533267	0.84463
LmDnajc5a	19	14	17	8	8	22	2.3	1.53	2.32	1.04	0.95	2.46	2.05	1.48333	-0.466781	0.454027	0.784961
LmDnajc30b	58	65	55	66	57	69	7.03	7.08	7.51	8.57	6.75	7.71	7.20667	7.67667	0.0911479	0.786715	0.972063
LmDnajc24	183	334	234	210	261	298	22.19	36.4	31.95	27.26	30.92	33.3	30.18	30.4933	0.0149011	0.955429	1
LmDnajc13	853	1037	774	764	1054	1251	103.44	113.01	105.67	99.19	124.85	139.8	107.373	121.28	0.175706	0.364684	0.717977
LmDnajc7_10011745	1645	2419	1449	1758	1841	2035	199.48	263.61	197.82	228.23	218.08	227.42	220.303	224.577	0.0277167	0.882273	1
LmDnajc28	23	27	21	33	40	47	2.79	2.94	2.87	4.28	4.74	5.25	2.86667	4.75667	0.730577	0.0667182	0.326566
LmDnajc7_10011164	482	445	406	441	503	532	58.45	48.49	55.43	57.25	59.58	59.45	54.1233	58.76	0.118584	0.537367	0.847096
LmDnajc19	715	836	724	730	598	584	86.71	91.1	98.84	94.77	70.84	65.26	92.2167	76.9567	-0.260981	0.19663	0.545511
LmDnajc4	922	1294	942	887	1115	1077	111.81	141.01	128.6	115.15	132.08	120.36	127.14	122.53	-0.053283	0.774612	0.965992
LmDnajc2	466	700	449	384	451	403	56.51	76.28	61.3	49.85	53.42	45.04	64.6967	49.4367	-0.38811	0.0566704	0.302008
LmDnajc30	63	100	47	126	102	135	7.64	10.9	6.42	16.36	12.08	15.09	8.32	14.51	0.802392	0.0104731	0.128292
LmDnajc1	1179	1097	924	989	999	883	142.97	119.55	126.15	128.4	118.34	98.68	129.557	115.14	-0.170194	0.371753	0.724379
LmDnajc3b	327	459	323	264	279	266	39.65	50.02	44.1	34.27	33.05	29.73	44.59	32.35	-0.462954	0.0248901	0.200709
LmDnajc27	142	197	119	174	207	228	17.22	21.47	16.25	22.59	24.52	25.48	18.3133	24.1967	0.401914	0.0890298	0.374549
LmDnajc3L	53	101	65	69	82	85	6.43	11.01	8.87	8.96	9.71	9.5	8.77	9.39	0.0985483	0.778821	0.968478
HSP100
LmClpb	110	148	101	128	128	134	13.34	16.13	13.79	16.62	15.16	14.98	14.42	15.5867	0.112241	0.668874	0.911585
LmClpx	61	110	29	79	89	99	7.4	11.99	3.96	10.26	10.54	11.06	7.78333	10.62	0.448324	0.251727	0.609567
0h-vs-72h
id	alk_0h1	alk_0h2	alk_0h3	alk_72h1	alk_72h2	alk_72h3	alk_0h1_CPM	alk_0h2_CPM	alk_0h3_CPM	alk_72h1_CPM	alk_72h2_CPM	alk_72h3_CPM	alk_0h_mean	alk_72h_mean	log2(fc)	PValue	FDR
sHSP
LmCryaa	10	2	8	6	9	4	1.21	0.22	1.09	0.69	1.07	0.42	0.84	0.726667	-0.209096	0.927601	1
LmCryab	0	1	1	7	0	30	0	0.11	0.14	0.81	0	3.15	0.0833333	1.32	3.9855	0.00940845	0.0390896
LmHspb6	22	62	34	24	46	21	2.67	6.76	4.64	2.77	5.49	2.2	4.69	3.48667		0.393776	0.613197
LmHspb15	0	0	0	0	0	0	0	0	0	0	0	0	0.001	0.001	0	1	1
LmHspb11	5	9	2	4	2	9	0.61	0.98	0.27	0.46	0.24	0.94	0.62	0.546667	-0.181607	0.908849	1
LmHspb7L	0	2	6	0	0	0	0	0.22	0.82	0	0	0	0.346667	0.001	-8.43741	0.0534737	0.150454
LmHsp30L_10002822	0	0	0	0	0	0	0	0	0	0	0	0	0.001	0.001	0	1	1
LmHspb7	46	61	53	84	55	105	5.58	6.65	7.24	9.69	6.56	11.02	6.49	9.09	0.486062	0.131901	0.292822
LmHsp30L_10013627	4	3	0	2	0	2	0.49	0.33	0	0.23	0	0.21	0.273333	0.146667	-0.89812	0.685222	0.849447
LmHspb8	15	24	11	20	18	20	1.82	2.62	1.5	2.31	2.15	2.1	1.98	2.18667	0.143233	0.818973	0.94446
LmHsp30L_10022466	0	0	0	0	0	0	0	0	0	0	0	0	0.001	0.001	0	1	1
LmHsp30L_10002821	0	0	0	0	0	0	0	0	0	0	0	0	0.001	0.001	0	1	1
HSP10/60
LmHspe1	474	473	451	196	149	197	57.48	51.55	61.57	22.61	17.78	20.67	56.8667	20.3533	-1.48232	1.8105e-14	3.75939e-12
LmHspd1	854	950	799	465	515	511	103.56	103.53	109.08	53.64	61.45	53.61	105.39	56.2333	-0.906241	1.92944e-08	7.57507e-07
LmTcp1	4536	4200	3762	3386	2789	3203	550.07	457.7	513.59	390.62	332.81	336.03	507.12	353.153	-0.522032	0.00104816	0.00699572
LmCct4	3343	2387	2723	1893	1804	1878	405.4	260.13	371.75	218.38	215.27	197.02	345.76	210.223	-0.717848	0.000101787	0.0010492
LmCct6a	3910	4238	3434	3728	3071	3777	474.15	461.84	468.81	430.07	366.46	396.25	468.267	397.593	-0.236037	0.119975	0.273827
LmCct7	2803	2696	2354	2172	2150	2442	339.91	293.8	321.37	250.57	256.56	256.19	318.36	254.44	-0.323334	0.0330956	0.104492
LmCct3	3964	3570	3340	2451	2238	2634	480.7	389.04	455.98	282.75	267.06	276.33	441.907	275.38	-0.682318	1.35153e-05	0.000197169
LmCct5	3481	3558	2963	3035	2911	3297	422.13	387.74	404.51	350.12	347.37	345.89	404.793	347.793	-0.218955	0.140491	0.307472
LmCct2	1989	1917	1696	1737	1358	1722	241.2	208.91	231.54	200.38	162.05	180.66	227.217	181.03	-0.32784	0.0401654	0.120832
HSP90
LmHsp90aa1.1	13	22	8	12	1	25	1.58	2.4	1.09	1.38	0.12	2.62	1.69	1.37333	-0.299341	0.739813	0.890424
LmHsp90ab1	40584	34939	36943	49163	46808	49802	4921.51	3807.51	5043.5	5671.54	5585.54	5224.74	4590.84	5493.94	0.259083	0.117066	0.268895
LmHsp90aa1.2	486	960	369	341	395	366	58.94	104.62	50.38	39.34	47.13	38.4	71.3133	41.6233	-0.776779	0.00165783	0.0099876
LmHsp90b1	6366	8536	5446	4159	4446	4533	771.99	930.22	743.49	479.79	530.54	475.56	815.233	495.297	-0.71892	8.11059e-06	0.00012977
LmTrap1	343	469	364	308	350	381	41.59	51.11	49.69	35.53	41.77	39.97	47.4633	39.09	-0.280014	0.12423	0.280693
HSP70
LmHspa1.1	3	1	2	6	2	6	0.36	0.11	0.27	0.69	0.24	0.63	0.246667	0.52	1.07595	0.319836	0.538186
LmHspa1.2	0	0	1	4	2	1	0	0	0.14	0.46	0.24	0.1	0.0466667	0.266667	2.51457	0.167346	0.34656
LmHspa1b	539	755	469	850	749	780	65.36	82.28	64.03	98.06	89.38	81.83	70.5567	89.7567	0.347237	0.0459019	0.134159
LmHspa4a1	433	723	488	470	519	478	52.51	78.79	66.62	54.22	61.93	50.15	65.9733	55.4333	-0.251129	0.187191	0.374944
LmHspa4a2	1	9	8	5	7	3	0.12	0.98	1.09	0.58	0.84	0.31	0.73	0.576667	-0.340159	0.766749	0.907187
LmHspa5	4885	6087	4447	1866	2318	2517	592.39	663.34	607.11	215.27	276.6	264.06	620.947	251.977	-1.30118	2.27481e-15	5.8235e-13
LmHspa8a	19996	19866	18730	20340	17840	22812	2424.86	2164.92	2557.04	2346.46	2128.82	2393.21	2382.27	2289.5	-0.0573085	0.712154	0.869113
LmHspa8b1	714	656	484	776	894	1001	86.58	71.49	66.08	89.52	106.68	105.02	74.7167	100.407	0.426353	0.0137436	0.0526204
LmHspa8b2	714	656	484	776	894	1001	86.58	71.49	66.08	89.52	106.68	105.02	74.7167	100.407	0.426353	0.0137436	0.0526204
LmHspa9	809	1109	774	873	942	925	98.11	120.85	105.67	100.71	112.41	97.04	108.21	103.387	-0.0657837	0.688046	0.851255
LmHspa12a	18	36	12	94	45	39	2.18	3.92	1.64	10.84	5.37	4.09	2.58	6.76667	1.39107	0.00495203	0.0239254
LmHspa12b1	3	3	0	0	3	1	0.36	0.33	0	0	0.36	0.1	0.23	0.153333	-0.584963	0.834064	0.953449
LmHspa12b2	25	26	19	52	45	64	3.03	2.83	2.59	6	5.37	6.71	2.81667	6.02667	1.09737	0.00269991	0.0147145
LmHspa13	90	114	73	45	50	40	10.91	12.42	9.97	5.19	5.97	4.2	11.1	5.12	-1.11634	0.000252929	0.00219848
LmHspa14	251	289	199	186	135	159	30.44	31.49	27.17	21.46	16.11	16.68	29.7	18.0833	-0.715802	0.000777583	0.00550852
LmHsc70	310	287	291	199	233	279	37.59	31.28	39.73	22.96	27.8	29.27	36.2	26.6767	-0.440411	0.0284532	0.0931395
LmHyou1	925	1348	880	826	750	923	112.17	146.9	120.14	95.29	89.5	96.83	126.403	93.8733	-0.429247	0.0100138	0.0409822
HSP40
LmDnajc15	16	31	24	11	3	17	1.94	3.38	3.28	1.27	0.36	1.78	2.86667	1.13667	-1.33456	0.0292633	0.0951886
LmDnajc9_10000949	251	325	250	166	150	197	30.44	35.42	34.13	19.15	17.9	20.67	33.33	19.24	-0.792713	7.33625e-05	0.000799882
LmDnajc16L	125	158	110	159	164	157	15.16	17.22	15.02	18.34	19.57	16.47	15.8	18.1267	0.198189	0.382749	0.60285
LmDnajc8	588	767	618	474	470	501	71.31	83.58	84.37	54.68	56.08	52.56	79.7533	54.44	-0.550878	0.000741692	0.00529885
LmDnajc5gb	444	669	427	707	614	700	53.84	72.9	58.29	81.56	73.27	73.44	61.6767	76.09	0.302982	0.0829993	0.208312
LmDnajb12	12	54	32	62	41	75	1.46	5.88	4.37	7.15	4.89	7.87	3.90333	6.63667	0.765752	0.104076	0.247011
LmDnajc9_10009927	190	202	166	68	60	55	23.04	22.01	22.66	7.84	7.16	5.77	22.57	6.92333	-1.70487	1.04708e-11	1.02449e-09
LmDnaja3a	293	316	273	358	324	345	35.53	34.44	37.27	41.3	38.66	36.19	35.7467	38.7167	0.115146	0.527391	0.733379
LmDnaja3b	82	120	103	73	55	93	9.94	13.08	14.06	8.42	6.56	9.76	12.36	8.24667	-0.583796	0.0477489	0.138037
LmDnajc5b	0	0	0	39	0	0	0	0	0	4.5	0	0	0.001	1.5	10.5507	0.00964159	0.0398192
LmDnajb1a	118	132	67	139	140	174	14.31	14.38	9.15	16.04	16.71	18.25	12.6133	17	0.430585	0.100199	0.239888
LmDnajc21	256	399	297	272	304	261	31.04	43.48	40.55	31.38	36.28	27.38	38.3567	31.68	-0.275905	0.180549	0.365795
LmDnaja2a	730	1151	782	587	761	769	88.53	125.43	106.76	67.72	90.81	80.68	106.907	79.7367	-0.423037	0.0226801	0.0781715
LmDnajb5_10011595	1	2	0	1	0	0	0.12	0.22	0	0.12	0	0	0.113333	0.04	-1.5025	0.704126	0.86361
LmDnaja1	303	599	276	536	529	649	36.74	65.28	37.68	61.83	63.12	68.09	46.5667	64.3467	0.466568	0.0355468	0.110184
LmDnajc11a	277	367	232	229	167	256	33.59	39.99	31.67	26.42	19.93	26.86	35.0833	24.4033	-0.523708	0.0123091	0.0483261
LmDnajb5_10016268	12	3	0	6	2	3	1.46	0.33	0	0.69	0.24	0.31	0.596667	0.413333	-0.529619	0.762474	0.904533
LmDnajc17	182	207	136	149	158	162	22.07	22.56	18.57	17.19	18.85	17	21.0667	17.68	-0.252844	0.246612	0.451477
LmDnaja2b	467	726	389	642	613	718	56.63	79.12	53.11	74.06	73.15	75.33	62.9533	74.18	0.236747	0.202424	0.395452
LmDnajb2	164	126	112	240	223	229	19.89	13.73	15.29	27.69	26.61	24.02	16.3033	26.1067	0.679251	0.00269248	0.0146825
LmDnajc10	499	592	494	373	375	424	60.51	64.51	67.44	43.03	44.75	44.48	64.1533	44.0867	-0.541182	0.000981758	0.00664269
LmDnajb13	676	903	567	867	727	886	81.98	98.41	77.41	100.02	86.75	92.95	85.9333	93.24	0.117731	0.485352	0.697223
LmDnajb11	370	510	327	214	272	259	44.87	55.58	44.64	24.69	32.46	27.17	48.3633	28.1067	-0.783001	7.05055e-05	0.000774152
LmDnajc3a	851	1120	868	856	988	981	103.2	122.05	118.5	98.75	117.9	102.92	114.583	106.523	-0.105228	0.519355	0.726424
LmDnajb6	414	643	472	662	588	611	50.2	70.07	64.44	76.37	70.17	64.1	61.57	70.2133	0.189517	0.294667	0.511875
LmDnajc18	190	211	153	226	272	316	23.04	22.99	20.89	26.07	32.46	33.15	22.3067	30.56	0.45417	0.0256606	0.0860017
LmDnajb4	6	18	4	20	22	20	0.73	1.96	0.55	2.31	2.63	2.1	1.08	2.34667	1.11958	0.0701538	0.184367
LmDnajc11b	29	32	24	61	39	46	3.52	3.49	3.28	7.04	4.65	4.83	3.43	5.50667	0.682971	0.07163	0.187063
LmDnajb9a	7	6	4	3	1	0	0.85	0.65	0.55	0.35	0.12	0	0.683333	0.156667	-2.12489	0.0547483	0.15321
LmDnajb9	0	0	1	1	0	3	0	0	0.14	0.12	0	0.31	0.0466667	0.143333	1.61891	0.516986	0.724789
LmDnajc5ga	35	36	22	55	61	88	4.24	3.92	3	6.34	7.28	9.23	3.72	7.61667	1.03386	0.00377699	0.0193325
LmDnajb9b	33	82	34	24	48	52	4	8.94	4.64	2.77	5.73	5.46	5.86	4.65333	-0.332636	0.457316	0.670102
LmDnajc16	296	243	167	294	295	333	35.9	26.48	22.8	33.92	35.2	34.94	28.3933	34.6867	0.288829	0.176123	0.359674
LmDnajc12	61	131	78	87	56	69	7.4	14.28	10.65	10.04	6.68	7.24	10.7767	7.98667	-0.432246	0.193264	0.382932
LmDnajc22	0	7	2	5	4	9	0	0.76	0.27	0.58	0.48	0.94	0.343333	0.666667	0.957356	0.40657	0.625554
LmDnajc5a	19	14	17	14	26	19	2.3	1.53	2.32	1.62	3.1	1.99	2.05	2.23667	0.125726	0.830084	0.951403
LmDnajc30b	58	65	55	91	65	64	7.03	7.08	7.51	10.5	7.76	6.71	7.20667	8.32333	0.207829	0.50679	0.716464
LmDnajc24	183	334	234	270	226	305	22.19	36.4	31.95	31.15	26.97	32	30.18	30.04	-0.00670799	0.979737	1
LmDnajc13	853	1037	774	1209	1183	1384	103.44	113.01	105.67	139.47	141.17	145.2	107.373	141.947	0.402713	0.00851376	0.0361028
LmDnajc7_10011745	1645	2419	1449	1760	1784	2165	199.48	263.61	197.82	203.04	212.88	227.13	220.303	214.35	-0.0395229	0.815027	0.942526
LmDnajc28	23	27	21	22	17	21	2.79	2.94	2.87	2.54	2.03	2.2	2.86667	2.25667	-0.345181	0.465139	0.677357
LmDnajc7_10011164	482	445	406	502	509	501	58.45	48.49	55.43	57.91	60.74	52.56	54.1233	57.07	0.0764819	0.656132	0.825977
LmDnajc19	715	836	724	581	500	597	86.71	91.1	98.84	67.03	59.66	62.63	92.2167	63.1067	-0.547235	0.000708106	0.0050916
LmDnajc4	922	1294	942	960	1029	1179	111.81	141.01	128.6	110.75	122.79	123.69	127.14	119.077	-0.0945273	0.562289	0.765726
LmDnajc2	466	700	449	397	425	466	56.51	76.28	61.3	45.8	50.71	48.89	64.6967	48.4667	-0.416699	0.0189696	0.0680429
LmDnajc30	63	100	47	99	110	134	7.64	10.9	6.42	11.42	13.13	14.06	8.32	12.87	0.629357	0.0338976	0.106467
LmDnajc1	1179	1097	924	828	971	858	142.97	119.55	126.15	95.52	115.87	90.01	129.557	100.467	-0.366866	0.0298424	0.0965037
LmDnajc3b	327	459	323	251	269	281	39.65	50.02	44.1	28.96	32.1	29.48	44.59	30.18	-0.563127	0.00265369	0.0145261
LmDnajc27	142	197	119	193	206	263	17.22	21.47	16.25	22.26	24.58	27.59	18.3133	24.81	0.438027	0.0479056	0.138251
LmDnajc3L	53	101	65	52	65	64	6.43	11.01	8.87	6	7.76	6.71	8.77	6.82333	-0.3621	0.264889	0.475026
HSP100
LmClpb	110	148	101	131	126	131	13.34	16.13	13.79	15.11	15.04	13.74	14.42	14.63	0.0208586	0.947845	1
LmClpx	61	110	29	79	99	108	7.4	11.99	3.96	9.11	11.81	11.33	7.78333	10.75	0.465877	0.22456	0.425919
