# Supplementary material for: Genomic and Transcriptomic Landscape and Evolutionary Dynamics of Heat Shock Proteins in Spotted Sea Bass (Lateolabrax maculatus) under Salinity Change and Alkalinity Stress
Source: Biology (Basel). 2022 Feb 23;11(3):353. doi: 10.3390/biology11030353 (PMC8945262; doi:10.3390/biology11030353)
Supplement: Supplementary file 1 [file biology-11-00353-s001.zip › Table S4. Trend analysis.xlsx]

## Sheet: Table S4. Trend analysis
Gene_ID	Profile	G12hE	G24hE	G72hE
LmHspa5	0	-0.05	-0.78	-1.3
LmHspa13	0	-0.5	-0.45	-1.12
LmHsp90aa1.2	0	-0.14	-0.54	-0.78
LmHsp90b1	0	0.18	-0.44	-0.72
LmDnajc15	0	-0.5	-2.59	-1.33
LmDnajc9_10000949	0	-0.36	-0.42	-0.79
LmDnajc9_10009927	0	-0.21	-1.26	-1.7
LmDnajb5_10016268	0	-0.14	-0.77	-0.53
LmDnajb11	0	-0.16	-0.44	-0.78
LmDnajb9a	0	0.47	-0.36	-2.12
LmHspa1.2	1	1.72	-5.54	2.51
LmHspa12b1	1	-0.65	-1.58	-0.58
LmDnajb5_10011595	1	-6.82	-6.82	-1.5
LmDnajb9	1	-5.54	-5.54	1.62
LmDnajc28	3	0.08	0.73	-0.35
LmHspa1.1	4	1.23	-0.59	1.08
LmHspa12a	4	0.84	1	1.39
LmHspa12b2	4	0.89	0.5	1.1
LmDnajb12	4	0.61	0.93	0.77
LmDnajc5b	4	10	12.04	10.55
LmDnajb4	4	1.25	0.61	1.12
LmDnajc5ga	4	1	1.26	1.03
LmDnajc22	4	0.58	0.79	0.96
LmDnajc30	4	0.54	0.8	0.63
