# Supplementary material for: Genomic and Transcriptomic Landscape and Evolutionary Dynamics of Heat Shock Proteins in Spotted Sea Bass (Lateolabrax maculatus) under Salinity Change and Alkalinity Stress
Source: Biology (Basel). 2022 Feb 23;11(3):353. doi: 10.3390/biology11030353 (PMC8945262; doi:10.3390/biology11030353)
Supplement: Supplementary file 1 [file biology-11-00353-s001.zip › Table S5. PPI pearson correlation.xlsx]

## Sheet: TableS5.PPI pearson correlation
Var1	Var2	cor
Hspa1.2	Hspa1.1	0.985585
Trap1	Dnajc3a	0.926252
Hspa5	Dnajc9_10009927	0.916101
Dnajc3b	Dnajc2	0.901246
Hspa5	Hspa14	0.888918
HSP90b1	Dnajc11a	0.878467
Hspa14	Dnajc11a	0.878091
Hspa5	HSP90b1	0.868294
Hspa5	Dnajc11a	0.868114
Dnajc16L	Dnajc13	0.866679
Dnajc2	Dnajb11	0.860702
Hspa4a1	Dnajc4	0.857003
Trap1	Dnaja2a	0.855704
Hyou1	Dnajc3b	0.843988
Hspa13	Dnajb11	0.843944
Dnajc8	Dnajc19	0.841636
Hsc70	Dnajc8	0.840737
HSP90b1	Dnajc8	0.838324
Dnajc8	Dnajc11a	0.83199
Hspa5	Dnajc8	0.831728
Hspa12a	Dnajc11b	0.830397
Dnajc5ga	Dnajc18	0.826989
Hyou1	HSP90b1	0.825569
Hspa1b	Dnaja3a	0.822517
Hspa14	Dnajc9_10009927	0.82074
Hspa14	HSP90b1	0.819661
HSP90aa1.2	Dnajc2	0.8184
Hspa5	Dnajc2	0.818233
Dnajc3b	Dnajb11	0.811917
Dnajc16	Dnaja3a	0.811275
Hspa4a1	Dnajc3b	0.80858
Dnajb6	Dnajb13	0.807796
Dnajc27	Dnaja2b	0.804564
HSP90b1	Dnajc9_10009927	0.802572
Hyou1	Dnajc12	0.802515
Dnajc3a	Dnaja2a	0.802487
Hyou1	Hspa14	0.802157
Dnajc27	Dnaja1	0.794385
HSP90b1	Dnajc3b	0.793967
Hyou1	Hspa4a1	0.790517
Hsc70	Dnajc19	0.789784
Hspa4a1	Dnajc2	0.789266
Hspa14	Dnajc2	0.78831
Hyou1	Dnajc9_10009927	0.787504
HSP90b1	Dnajc2	0.780931
Hyou1	Dnajc11a	0.780903
Hspa5	Hsc70	0.778892
Dnajc9_10009927	Dnajc2	0.771418
Hspa5	Dnajc9_10000949	0.767223
Dnajc3b	Dnajc11a	0.764358
Hyou1	Hspa5	0.764038
Dnajc27	Dnajc16L	0.761772
Hyou1	Dnajc2	0.761246
HSP90b1	Dnajc19	0.759218
Dnajc13	Dnajc11b	0.758485
Dnajc11b	Dnaja1	0.75541
Hspa5	Dnajc19	0.754967
Dnajc27	Dnajc11b	0.754506
Hspa13	Dnajc2	0.751363
Dnajc22	Dnajc11b	0.751028
Hspa13	Dnajc10	0.750167
Dnajc16L	Dnaja1	0.749604
Hspa1.2	Dnajc1	0.749189
Hspa4a1	HSP90b1	0.747284
Dnajc2	Dnajc11a	0.746475
Hspa14	Dnajb11	0.746057
HSP90b1	HSP90aa1.2	0.746014
Dnajc9_10009927	Dnajc11a	0.745837
Dnajc11b	Dnajb12	0.744943
Dnajb11	Dnaja2a	0.744586
Dnajc4	Dnajc3b	0.744017
Hspa5	Dnajc3b	0.742503
Hspa8b	Dnajb2	0.741967
Hspa1b	Dnajb12	0.741242
Hspa1.1	Dnajb5_10016268	0.740323
Hyou1	Dnajc4	0.73947
Dnajc19	Dnajc11a	0.738787
Hspa14	Dnajc3b	0.73859
Hspa5	Dnajc1	0.736868
Dnajc9_10000949	Dnajc2	0.734559
HSP90aa1.2	Dnajb11	0.732949
Hspa5	Dnajb11	0.730761
Dnajc9_10009927	Dnajc9_10000949	0.72941
Dnajc9_10000949	Dnajb11	0.729198
Dnajb12	Dnaja3a	0.729007
HSP90aa1.2	Dnajc9_10000949	0.729002
Dnajc10	Dnajb11	0.728863
Dnajc11b	Dnaja3a	0.728186
Hspa1.1	Dnajc1	0.726577
Hspa1.2	Dnajb5_10016268	0.726407
Dnajb9b	Dnajb11	0.72393
Hspa12b2	Dnajc13	0.723274
Hspa9	Dnajc3a	0.721394
Dnajc4	Dnajc2	0.718891
Dnajc27	Dnajc18	0.717787
Hspa14	Dnajc9_10000949	0.716022
Dnajc3b	Dnaja2a	0.715922
Dnajc8	Dnajc3a	0.71496
Dnajc4	Dnaja3b	0.711536
HSP90aa1.2	Dnajc11a	0.71023
HSP90b1	Dnajc4	0.709847
Hspa1.2	Dnajb5_10011595	0.709602
Dnajc5gb	Dnaja1	0.709404
Trap1	Dnajc8	0.709006
Hspa12b2	Dnajb12	0.706832
Hsc70	Dnajc11a	0.706497
Dnajc16L	Dnajc11b	0.704432
Dnajc5gb	Dnajc11b	0.703728
Dnajc5ga	Dnajc16	0.702475
Dnajc9_10000949	Dnajc10	0.701546
Dnajc27	Dnajc1	-0.70019
Hspa13	HSP90ab1	-0.701026
Dnajc7	Dnajb9b	-0.701715
Hspa12b1	Dnajc5a	-0.702022
Hspa12b2	Dnajc11a	-0.702204
Dnajc27	Dnajb5_10016268	-0.704975
Hspa1b	Hspa1.2	-0.705187
Hspa1.1	Dnajc22	-0.706784
Hspa1.1	Dnajc27	-0.706809
HSP90ab1	Dnajc4	-0.70686
Hspa5	Dnajc18	-0.70981
Dnajc17	Dnajc13	-0.709879
Dnajc5ga	Dnajc19	-0.711045
Hspa5	Dnajc13	-0.714812
Dnajb5_10016268	Dnaja2b	-0.714853
Dnajc9_10000949	Dnajc5ga	-0.715261
Dnajc8	Dnajc13	-0.716043
Hspa14	Dnajc5ga	-0.716158
Hspa5	Dnajc27	-0.723369
Dnajc9_10009927	Dnajc18	-0.723969
Hspa5	HSP90ab1	-0.728035
Dnajc19	Dnajc18	-0.728383
Hspa5	Dnajc16L	-0.729232
HSP90ab1	Dnajc12	-0.732215
Hspa14	Hspa12b2	-0.735491
Hsc70	Dnajc27	-0.736218
Dnajc8	Dnajc16L	-0.740187
Dnajb5_10011595	Dnajb12	-0.741007
Dnajc19	Dnajc16L	-0.743402
Hspa8b	Dnajc10	-0.744052
Hspa12b2	Dnajc10	-0.74409
Hsc70	Dnajc13	-0.751646
HSP90ab1	Dnaja3b	-0.753018
HSP90ab1	Dnajc3b	-0.760202
HSP90ab1	Dnajc9_10000949	-0.768949
Dnajc10	Dnajb4	-0.76956
Hsc70	Dnajc11b	-0.770138
Hspa1.2	Dnajc22	-0.770885
Hspa1.1	Dnajb12	-0.772884
Hspa14	HSP90ab1	-0.775336
Hspa14	Dnajc18	-0.775823
HSP90ab1	Dnajc2	-0.780607
Hsc70	Dnajb6	-0.784131
Hspa5	Hspa12b2	-0.78651
Hspa12b2	Dnajc9_10009927	-0.788235
Dnajc19	Dnajc13	-0.790934
Dnajc1	Dnajb12	-0.791761
Hspa5	Dnajc5ga	-0.794581
HSP90ab1	Dnajc11a	-0.795207
Hspa8a	Dnaja1	-0.805179
Dnajc11b	Dnajc1	-0.813813
Hspa13	Hspa12b2	-0.824535
HSP90ab1	HSP90aa1.2	-0.825195
Hsc70	Dnajc16L	-0.825396
Dnajc16	Dnaja3b	-0.827841
Hspa1.2	Dnajb12	-0.832129
Hspa12b2	Dnajc1	-0.838707
HSP90ab1	Dnajb11	-0.87519
Dnajc13	Dnajc1	-0.881505
Dnajc9_10009927	Dnajc5ga	-0.895736
