# Supplementary material for: Genomic and Transcriptomic Landscape and Evolutionary Dynamics of Heat Shock Proteins in Spotted Sea Bass (Lateolabrax maculatus) under Salinity Change and Alkalinity Stress
Source: Biology (Basel). 2022 Feb 23;11(3):353. doi: 10.3390/biology11030353 (PMC8945262; doi:10.3390/biology11030353)
Supplement: Supplementary file 1 [file biology-11-00353-s001.zip › Table S6. PAML test-new.xlsx]

## Sheet: Hspe1
Fish site
Site model (SM)
Model	np	Ln L	Estimates of parameters				Model compared	LRT P-value	Positive sites
M3	21	-1372.036180	p:	0.92657	0.07343	0.00000	M0 vs. M3	0.000000001	[]
			ω:	0.03396	0.61088	15.52911
M0	17	-1396.488248	ω0:	0.06242					Not Allowed
M2a	20	-1373.388193	p:	0.94087	0.03207	0.02707	M1a vs. M2a	1.000000000	[]
			ω:	0.03889	1.00000	1.00000
M1a	18	-1373.388193	p:	0.94087	0.05913				Not Allowed
			ω:	0.03889	1.00000
M8	20	-1370.668128	p0=0.95906	p=0.32213	q=5.14030		M7 vs.M8	0.002483094	50 N 0.554
			(p1= 0.04094)	ω= 1.00000
M7	18	-1376.666378	p=	0.23361	q=	2.05103			Not Allowed
M8a	19	-1370.781480	p0=0.96326	p=0.44685	q=8.38228		M8a vs.M8	0.633978606	Not Allowed
			(p1= 0.03674)	ω= 1.00000
Lma branch
Branch model (BM)
Model	np	Ln L	Estimates of parameters			Model compared	LRT P-value	Omega for Foreground Branch
Two ratio Model 2	18	-1396.407240	ω:	ω0=0.06128	ω1=0.09676	Model 0 vs. Two ratio Model 2	0.687307177	[]
Model 0	17	-1396.488248	ω=	0.06242
Lma branch-site
Branch site model (BSM)
Model	np	Ln L	Estimates of parameters					Model compared	LRT P-value	Positive sites
Model A	20	-1726.858664	Site class	0	1	2a	2b	Model A vs.Model A null	0.032930784	140 G 0.751
			f	0.86932	0.10227	0.02542	0.00299
			ω0	0.03973	1.00000	0.03973	1.00000
			ω1	0.03973	1.00000	999.00000	999.00000
Model A null	19	-1729.133351	1							Not Allowed

## Sheet: Cryaa
Fish Site
Site model (SM)
Model	np	Ln L	Estimates of parameters				Model compared	LRT P-value	Positive sites
M3	21	-2341.592903	p:	0.66029	0.33971	0.00000	M0 vs. M3	0.000000005	[]
			ω:	0.02081	0.23976	61.76747
M0	17	-2363.812364	ω0:	0.08743					Not Allowed
M2a	20	-2349.977112	p:	0.95598	0.04402	0.00000	M1a vs. M2a	1.000000000	[]
			ω:	0.07175	1.00000	43.82953
M1a	18	-2349.977112	p:	0.95598	0.04402				Not Allowed
			ω:	0.07175	1.00000
M8	20	-2339.281495	p0=0.97886	p=0.43867	q=4.12112		M7 vs.M8	0.119188262	147 Q 0.659,150 S 0.553
			(p1= 0.02114)	ω= 1.00000
M7	18	-2341.408546	p=	0.38103	q=	2.96287			Not Allowed
M8a	19	-2339.816127	p0=0.98342	p=0.55108	q=5.67263		M8a vs.M8	0.301111750	Not Allowed
			(p1= 0.01658)	ω= 1.00000
Lma Branch
Branch model (BM)
Model	np	Ln L	Estimates of parameters			Model compared	LRT P-value	Omega for Foreground Branch
Two ratio Model 2	18	-2406.164571	ω:	ω0=0.08571	ω1=0.17177	Model 0 vs. Two ratio Model 2	0.191006650	[]
Model 0	17	-2407.019489	ω=	0.08889
Lma Branch-site
Branch site model (BSM)
Model	np	Ln L	Estimates of parameters					Model compared	LRT P-value	Positive sites
Model A	20	-2392.433934	Site class	0	1	2a	2b	Model A vs.Model A null	1.000000000	37 F 0.638,40 A 0.574,64 I 0.590,133 G 0.621,138 A 0.677,158 S 0.559
			f	0.86050	0.04018	0.09490	0.00443
			ω0	0.07041	1.00000	0.07041	1.00000
			ω1	0.07041	1.00000	1.00000	1.00000
Model A null	19	-2392.433934	1							Not Allowed

## Sheet: Cryab
Fish site
Site model (SM)
Model	np	Ln L	Estimates of parameters				Model compared	LRT P-value	Positive sites
M3	25	-2418.526056	p:	0.59836	0.40164	0.00000	M0 vs. M3	0.000000000	[]
			ω:	0.07251	0.38341	33.64243
M0	21	-2447.920779	ω0:	0.17810					Not Allowed
M2a	24	-2431.302771	p:	0.84765	0.03889	0.11346	M1a vs. M2a	1.000000000	[]
			ω:	0.14523	1.00000	1.00000
M1a	22	-2431.302771	p:	0.84765	0.15235				Not Allowed
			ω:	0.14523	1.00000
M8	24	-2418.560158	p0=0.99999	p=0.82752	q=3.05450		M7 vs.M8	0.999978000
			(p1= 0.00001)	ω= 1.00000
M7	22	-2418.560136	p=	0.82749	q=	3.05431			Not Allowed
M8a	23	-2418.398908	p0=0.99999	p=0.94796	q=3.77418		M8a vs.M8	0.570109096	Not Allowed
			(p1= 0.00001)	ω= 1.00000
Lma Branch
Branch model (BM)
Model	np	Ln L	Estimates of parameters			Model compared	LRT P-value	Omega for Foreground Branch
Two ratio Model 2	22	-4246.235609	ω:	ω0=0.22331	ω1=0.40848	Model 0 vs. Two ratio Model 2	0.254873686	[]
Model 0	21	-4246.883804	ω=	0.22816
Lma Branch-site
Branch site model (BSM)
Model	np	Ln L	Estimates of parameters					Model compared	LRT P-value	Positive sites
Model A	24	-4200.131225	Site class	0	1	2a	2b	Model A vs.Model A null	1.000000000	81 P 0.593,119 W 0.556,162 K 0.586,190 G 0.511,223 I 0.527
			f	0.51120	0.20558	0.20199	0.08123
			ω0	0.14830	1.00000	0.14830	1.00000
			ω1	0.14830	1.00000	1.00000	1.00000
Model A null	23	-4200.131225	1							Not Allowed

## Sheet: Hspb1
Fish site
Site model (SM)
Model	np	Ln L	Estimates of parameters				Model compared	LRT P-value	Positive sites
M3	19	-3474.330088	p:	0.47525	0.35856	0.16619	M0 vs. M3	0.000000000	[]
			ω:	0.00760	0.19047	0.68933
M0	15	-3587.902644	ω0:	0.13867					Not Allowed
M2a	18	-3504.406282	p:	0.76414	0.23586	0.00000	M1a vs. M2a	1.000000000	[]
			ω:	0.06968	1.00000	24.45267
M1a	16	-3504.406282	p:	0.76414	0.23586				Not Allowed
			ω:	0.06968	1.00000
M8	18	-3475.814319	p0=0.90755	p=0.32221	q=2.01162		M7 vs.M8	0.229023880	43 S 0.594,168 G 0.650,217 V 0.742,218 R 0.650
			(p1= 0.09245)	ω= 1.00000
M7	16	-3477.288248	p=	0.31303	q=	1.19642			Not Allowed
M8a	17	-3022.668029	p0=0.99999	p=0.28098	q=1.42928		M8a vs.M8	0.000000000	Not Allowed
			(p1= 0.00001)	ω= 1.00000

## Sheet: Hspb6
Fsih site
Site model (SM)
Model	np	Ln L	Estimates of parameters				Model compared	LRT P-value	Positive sites
M3	21	-2487.722111	p:	0.60835	0.39165	0.00000	M0 vs. M3	0.000000000	[]
			ω:	0.02923	0.34929	42.86919
M0	17	-2529.973467	ω0:	0.13893					Not Allowed
M2a	20	-2501.365607	p:	0.89472	0.10528	0.00000	M1a vs. M2a	1.000000000	[]
			ω:	0.09877	1.00000	18.40171
M1a	18	-2501.365607	p:	0.89472	0.10528				Not Allowed
			ω:	0.09877	1.00000
M8	20	-2484.612938	p0=0.95355	p=0.47726	q=3.02886		M7 vs.M8	0.058179862	142 S 0.780
			(p1= 0.04645)	ω= 1.01703
M7	18	-2487.457154	p=	0.41448	q=	1.92177			Not Allowed
M8a	19	-2294.409516	p0=0.98979	p=0.51423	q=3.55773		M8a vs.M8	0.000000000	Not Allowed
			(p1= 0.01021)	ω= 1.00000
Lma Branch
Branch model (BM)
Model	np	Ln L	Estimates of parameters			Model compared	LRT P-value	Omega for Foreground Branch
Two ratio Model 2	18	-2328.167176	ω:	ω0=0.11322	ω1=0.21365	Model 0 vs. Two ratio Model 2	0.277169188	[]
Model 0	17	-2328.757635	ω=	0.11782
Lma Branch-site
Branch site model (BSM)
Model	np	Ln L	Estimates of parameters					Model compared	LRT P-value	Positive sites
Model A	20	-3265.218172	Site class	0	1	2a	2b	Model A vs.Model A null	1.000000000
			f	0.68894	0.31106	0.00000	0.00000
			ω0	0.08929	1.00000	0.08929	1.00000
			ω1	0.08929	1.00000	1.00000	1.00000
Model A null	19	-3265.218172	1							Not Allowed

## Sheet: Hspb7
Fish site
Site model (SM)
Model	np	Ln L	Estimates of parameters				Model compared	LRT P-value	Positive sites
M3	21	-2577.803299	p:	0.14955	0.72518	0.12527	M0 vs. M3	0.000000001	[]
			ω:	0.00000	0.04734	0.49122
M0	17	-2601.510656	ω0:	0.07749					Not Allowed
M2a	20	-2586.808191	p:	0.91466	0.08534	0.00000	M1a vs. M2a	1.000000000	[]
			ω:	0.04876	1.00000	30.38538
M1a	18	-2586.808191	p:	0.91466	0.08534				Not Allowed
			ω:	0.04876	1.00000
M8	20	-2579.340050	p0=0.94297	p=0.83119	q=11.67616		M7 vs.M8	0.016825680	73 - 0.659,103 R 0.797
			(p1= 0.05703)	ω= 1.00000
M7	18	-2583.424899	p=	0.64700	q=	5.88833			Not Allowed
M8a	19	-2348.353337	p0=0.95024	p=0.88880	q=13.16661		M8a vs.M8	0.000000000	Not Allowed
			(p1= 0.04976)	ω= 1.00000
Lma branch
Branch model (BM)
Model	np	Ln L	Estimates of parameters			Model compared	LRT P-value	Omega for Foreground Branch
Two ratio Model 2	18	-2599.782530	ω:	ω0=0.07301	ω1=0.28911	Model 0 vs. Two ratio Model 2	0.063012997	[]
Model 0	17	-2601.510656	ω=	0.07749
Lma branch-site
Branch site model (BSM)
Model	np	Ln L	Estimates of parameters					Model compared	LRT P-value	Positive sites
Model A	20	-2586.331374	Site class	0	1	2a	2b	Model A vs.Model A null	0.984862113	39 N 0.621,52 A 0.750,91 A 0.596
			f	0.82511	0.07001	0.09668	0.00820
			ω0	0.04852	1.00000	0.04852	1.00000
			ω1	0.04852	1.00000	1.04704	1.04704
Model A null	19	-2586.331554	1							Not Allowed

## Sheet: Hspb7L
Fish site
Site model (SM)
Model	np	Ln L	Estimates of parameters				Model compared	LRT P-value	Positive sites
M3	21	-3127.076067	p:	0.08488	0.47214	0.44298	M0 vs. M3	0.000000000	[]
			ω:	0.00000	0.08153	0.41798
M0	17	-3163.586100	ω0:	0.19778					Not Allowed
M2a	20	-3144.558196	p:	0.74687	0.18909	0.06403	M1a vs. M2a	1.000000000	[]
			ω:	0.12478	1.00000	1.00000
M1a	18	-3144.558196	p:	0.74687	0.25313				Not Allowed
			ω:	0.12478	1.00000
M8	20	-3128.460588	p0=0.99999	p=0.73855	q=2.39576		M7 vs.M8	0.999872008	209 - 0.585
			(p1= 0.00001)	ω= 1.00000
M7	18	-3128.460460	p=	0.73854	q=	2.39568			Not Allowed
M8a	19	-1492.234472	p0=0.99999	p=1.16018	q=6.90658		M8a vs.M8	0.000000000	Not Allowed
			(p1= 0.00001)	ω= 1.00000
Lma Branch
Branch model (BM)
Model	np	Ln L	Estimates of parameters			Model compared	LRT P-value	Omega for Foreground Branch
Two ratio Model 2	18	-3162.707858	ω:	ω0=0.19167	ω1=999.00000	Model 0 vs. Two ratio Model 2	0.185063675	[]
Model 0	17	-3163.586100	ω=	0.19778
Lma Branch-site
Branch site model (BSM)
Model	np	Ln L	Estimates of parameters					Model compared	LRT P-value	Positive sites
Model A	20	-3140.270476	Site class	0	1	2a	2b	Model A vs.Model A null	0.042084416	1 - 0.514,2 - 0.514,3 - 0.514,4 - 0.514,5 - 0.514,6 - 0.514,7 - 0.514,8 - 0.514,9 - 0.514,10 - 0.514,11 - 0.514,12 - 0.514,13 - 0.514,14 - 0.514,15 - 0.514,16 - 0.514,17 - 0.514,18 - 0.514,19 - 0.514,20 - 0.514,21 - 0.514,22 - 0.514,23 - 0.514,24 - 0.514,25 - 0.514,26 - 0.514,27 - 0.514,28 - 0.514,29 - 0.514,30 - 0.514,31 - 0.514,32 - 0.514,33 - 0.514,34 - 0.514,35 - 0.514,36 - 0.514,37 - 0.514,3…
			f	0.69316	0.25079	0.04116	0.01489
			ω0	0.11485	1.00000	0.11485	1.00000
			ω1	0.11485	1.00000	999.00000	999.00000
Model A null	19	-3142.336379	1							Not Allowed

## Sheet: Hspb8
Fish site
Site model (SM)
Model	np	Ln L	Estimates of parameters				Model compared	LRT P-value	Positive sites
M3	21	-3365.524887	p:	0.63011	0.36989	0.00000	M0 vs. M3	0.000000000	[]
			ω:	0.01858	0.28088	249.81880
M0	17	-3431.775403	ω0:	0.10128					Not Allowed
M2a	20	-3390.280575	p:	0.86038	0.13962	0.00000	M1a vs. M2a	1.000000000	[]
			ω:	0.06082	1.00000	1.00000
M1a	18	-3390.280575	p:	0.86038	0.13962				Not Allowed
			ω:	0.06082	1.00000
M8	20	-3362.510027	p0=0.98983	p=0.34197	q=2.24436		M7 vs.M8	0.240221227	86 S 0.819,124 - 0.598,134 - 0.572
			(p1= 0.01017)	ω= 1.81584
M7	18	-3363.936222	p=	0.33510	q=	2.03187			Not Allowed
M8a	19	-1870.298370	p0=0.98382	p=0.34304	q=3.40148		M8a vs.M8	0.000000000	Not Allowed
			(p1= 0.01618)	ω= 1.00000
Lma branch
Branch model (BM)
Model	np	Ln L	Estimates of parameters			Model compared	LRT P-value	Omega for Foreground Branch
Two ratio Model 2	18	-3431.774651	ω:	ω0=0.10118	ω1=0.10305	Model 0 vs. Two ratio Model 2	0.969064643	[]
Model 0	17	-3431.775403	ω=	0.10128
Lma Branch-site
Branch site model (BSM)
Model	np	Ln L	Estimates of parameters					Model compared	LRT P-value	Positive sites
Model A	20	-3389.255433	Site class	0	1	2a	2b	Model A vs.Model A null	0.211825182	42 A 0.537,234 - 0.900
			f	0.86008	0.13333	0.00570	0.00088
			ω0	0.06142	1.00000	0.06142	1.00000
			ω1	0.06142	1.00000	14.25586	14.25586
Model A null	19	-3390.034887	1							Not Allowed

## Sheet: Hspb9
Fish site
Site model (SM)
Model	np	Ln L	Estimates of parameters				Model compared	LRT P-value	Positive sites
M3	15	-3561.963975	p:	0.48416	0.49359	0.02225	M0 vs. M3	0.000000000	[]
			ω:	0.05479	0.41532	7.98851
M0	11	-3615.762602	ω0:	0.20397					Not Allowed
M2a	14	-3572.136166	p:	0.72502	0.15589	0.11909	M1a vs. M2a	1.000000000	[]
			ω:	0.10952	1.00000	1.00000
M1a	12	-3572.136166	p:	0.72502	0.27498				Not Allowed
			ω:	0.10952	1.00000
M8	14	-3560.985150	p0=0.98091	p=0.65095	q=1.86245		M7 vs.M8	0.068758425	74 K 0.620,79 D 0.604,96 V 0.619,100 N 0.925,101 E 0.643
			(p1= 0.01909)	ω= 9.30497
M7	12	-3563.662306	p=	0.62306	q=	1.64261			Not Allowed
M8a	13	-2822.767045	p0=0.87659	p=0.92895	q=4.78882		M8a vs.M8	0.000000000	Not Allowed
			(p1= 0.12341)	ω= 1.00000

## Sheet: Hspb11
Fish site
Site model (SM)
Model	np	Ln L	Estimates of parameters				Model compared	LRT P-value	Positive sites
M3	19	-2272.923571	p:	0.40523	0.48653	0.10824	M0 vs. M3	0.000000000	[]
			ω:	0.01337	0.11314	2.69455
M0	15	-2388.148399	ω0:	0.12015					Not Allowed
M2a	18	-2285.481510	p:	0.86884	0.04701	0.08416	M1a vs. M2a	0.000862600	[]
			ω:	0.05822	1.00000	8.50951
M1a	16	-2292.537069	p:	0.86381	0.13619				Not Allowed
			ω:	0.04810	1.00000
M8	18	-2271.929813	p0=0.89698	p=0.71881	q=8.29527		M7 vs.M8	0.000000000	101 S 0.678,112 S 0.920,114 Y 0.991**,115 D 0.906,116 H 0.948,117 F 0.761,118 V 0.996**,119 S 0.524,120 V 0.987*,121 S 0.982*,122 V 0.955*,124 T 0.519
			(p1= 0.10302)	ω= 2.65364
M7	16	-2304.862801	p=	0.42289	q=	1.37028			Not Allowed
M8a	17	-2278.574129	p0=0.87891	p=0.84367	q=13.83000		M8a vs.M8	0.000267020	Not Allowed
			(p1= 0.12109)	ω= 1.00000
Lma Branch
Branch model (BM)
Model	np	Ln L	Estimates of parameters			Model compared	LRT P-value	Omega for Foreground Branch
Two ratio Model 2	16	-3799.401733	ω:	ω0=0.12134	ω1=0.72820	Model 0 vs. Two ratio Model 2	0.021411182	ω1=0.72820
Model 0	15	-3802.048238	ω=	0.13198
Lma Branch-site
Branch site model (BSM)
Model	np	Ln L	Estimates of parameters					Model compared	LRT P-value	Positive sites
Model A	18	-3658.245809	Site class	0	1	2a	2b	Model A vs.Model A null	0.368604377	121 - 0.915,124 K 0.705
			f	0.79481	0.18208	0.01881	0.00431
			ω0	0.05472	1.00000	0.05472	1.00000
			ω1	0.05472	1.00000	7.86390	7.86390
Model A null	17	-3658.649991	1							Not Allowed

[truncated: 23 more sheets: Hspb15, Hspd1, Hspa1, Hspa4, Hspa5, Hspa8, Hspa9, Hspa12, Hspa13, Hspa14, Hsc70, Hyou1, Hsp90aa1.1, Hsp90aa1.2, Hsp90ab1, Hsp90b1, Trap1, Dnajc9_10000949, Dnajb12, Dnajb11 …]
